# Supplementary material for: 3-Benzyl-5-methyl-1,2-benzoxazole 2-oxide
Source: Acta Crystallogr Sect E Struct Rep Online. 2012 Sep 19;68(Pt 10):o2957. doi: 10.1107/S160053681203838X (PMC3470327; doi:10.1107/S160053681203838X)
Supplement: Supplementary file 1 [file e-68-o2957-sup1.cif]

##############################################################################
#                                                                            #
# This CIF contains the data in a paper accepted for publication in          #
# Acta Crystallographica Section E. It conforms to the requirements of       #
# Notes for Authors for Acta Crystallographica Section E, and has been       #
# peer reviewed under the auspices of the IUCr Commission on Journals.       #
#                                                                            #
# Full details of the Crystallographic Information File format               #
# are given in the paper "The Crystallographic Information File (CIF):       #
# a New Standard Archive File for Crystallography" by S. R. Hall, F. H.      #
# Allen and I. D. Brown [Acta Cryst. (1991), A47, 655-685].                  #
#                                                                            #
# The current version of the core CIF dictionary is obtainable from          #
# ftp://ftp.iucr.org/pub/cif_core.dic.                                       #
#                                                                            #
# Software is freely available for graphical display of the structure(s)     #
# in this CIF. For information consult the CIF software page                 #
# http://www.iucr.org/resources/cif/software.                                #
#                                                                            #
# This file may be used for bona fide research purposes within the           #
# scientific community so long as proper attribution is given to the journal # 
# article from which it was obtained.                                        #
#                                                                            #
##############################################################################
data_I
_audit_creation_method     SHELXL-97
_chemical_name_systematic
;
3-Benzyl-5-methyl-1,2-benzoxazole 2-oxide
;
_chemical_name_common     ?
_chemical_formula_moiety     'C15 H13 N O2'
_chemical_formula_sum     'C15 H13 N O2'
_chemical_formula_weight     239.26
_chemical_melting_point     ?
_symmetry_cell_setting     monoclinic
_symmetry_space_group_name_H-M     'P 21/n'
_symmetry_space_group_name_Hall     '-P 2yn'
loop_
    _symmetry_equiv_pos_site_id
    _symmetry_equiv_pos_as_xyz
    1 x,y,z
    2 1/2-x,1/2+y,1/2-z
    3 -x,-y,-z
    4 1/2+x,1/2-y,1/2+z
_cell_length_a     6.4527(2)
_cell_length_b     11.2213(4)
_cell_length_c     16.9371(7)
_cell_angle_alpha     90.00
_cell_angle_beta     100.002(2)
_cell_angle_gamma     90.00
_cell_volume     1207.74(8)
_cell_formula_units_Z     4
_cell_measurement_reflns_used     13955
_cell_measurement_theta_min     1.22
_cell_measurement_theta_max     30.05
_cell_measurement_temperature     293(2)
_exptl_crystal_description     block
_exptl_crystal_colour     colourless
_exptl_crystal_size_max     0.30
_exptl_crystal_size_mid     0.20
_exptl_crystal_size_min     0.20
_exptl_crystal_density_diffrn     1.316
_exptl_crystal_density_meas     ?
_exptl_crystal_density_method     'not measured'
_exptl_crystal_F_000     504
_exptl_absorpt_coefficient_mu     0.088
_exptl_absorpt_correction_type     multi-scan
_exptl_absorpt_process_details     '(SADABS; Bruker, 1999)'
_exptl_absorpt_correction_T_min     0.9741
_exptl_absorpt_correction_T_max     0.9826
_exptl_special_details     ?
_diffrn_ambient_temperature     293(2)
_diffrn_radiation_type     MoK\a
_diffrn_radiation_wavelength     0.71073
_diffrn_radiation_source     'fine-focus sealed tube'
_diffrn_radiation_monochromator     graphite
_diffrn_measurement_device_type     'Bruker Kappa APEXII CCD diffractometer'
_diffrn_measurement_method     '\w and \f scan'
_diffrn_detector_area_resol_mean     ?
_diffrn_reflns_number     13491
_diffrn_reflns_av_R_equivalents     0.0262
_diffrn_reflns_av_sigmaI/netI     0.0241
_diffrn_reflns_theta_min     2.19
_diffrn_reflns_theta_max     30.05
_diffrn_reflns_theta_full     30.05
_diffrn_measured_fraction_theta_max     0.994
_diffrn_measured_fraction_theta_full     0.994
_diffrn_reflns_limit_h_min     -9
_diffrn_reflns_limit_h_max     8
_diffrn_reflns_limit_k_min     -15
_diffrn_reflns_limit_k_max     13
_diffrn_reflns_limit_l_min     -23
_diffrn_reflns_limit_l_max     23
_diffrn_standards_number     ?
_diffrn_standards_interval_count     ?
_diffrn_standards_interval_time     ?
_diffrn_standards_decay_%     0
_refine_special_details
;
Refinement of <i>F</i>^2^ against ALL reflections. The weighted <i>R</i>-factor
<i>wR</i> and goodness of fit <i>S</i> are based on <i>F</i>^2^, conventional
<i>R</i>-factors <i>R</i> are based on <i>F</i>, with <i>F</i> set to zero for
negative <i>F</i>^2^. The threshold expression of <i>F</i>^2^ >
\s(<i>F</i>^2^) is used only for calculating <i>R</i>-factors(gt) <i>etc</i>.
and is not relevant to the choice of reflections for refinement.
<i>R</i>-factors based on <i>F</i>^2^ are statistically about twice as large
as those based on <i>F</i>, and <i>R</i>- factors based on ALL data will be
even larger.
;
_reflns_number_total     3512
_reflns_number_gt     2113
_reflns_threshold_expression     >2sigma(I)
_refine_ls_structure_factor_coef     Fsqd
_refine_ls_matrix_type     full
_refine_ls_R_factor_all     0.0858
_refine_ls_R_factor_gt     0.0498
_refine_ls_wR_factor_gt     0.1461
_refine_ls_wR_factor_ref     0.1720
_refine_ls_goodness_of_fit_ref     1.061
_refine_ls_restrained_S_all     1.061
_refine_ls_number_reflns     3512
_refine_ls_number_parameters     163
_refine_ls_number_restraints     0
_refine_ls_hydrogen_treatment     constr
_refine_ls_weighting_scheme     calc
_refine_ls_weighting_details
         'calc w=1/[\s^2^(Fo^2^)+(0.0836P)^2^+0.1125P] where P=(Fo^2^+2Fc^2^)/3'
_atom_sites_solution_hydrogens     geom
_atom_sites_solution_primary     direct
_atom_sites_solution_secondary     difmap
_refine_ls_shift/su_max     0.001
_refine_ls_shift/su_mean     0.000
_refine_diff_density_max     0.259
_refine_diff_density_min     -0.198
_refine_ls_extinction_method     none
_refine_ls_extinction_coef     ?
loop_
    _atom_type_symbol
    _atom_type_description
    _atom_type_scat_dispersion_real
    _atom_type_scat_dispersion_imag
    _atom_type_scat_source
    'C' 'C' 0.0033 0.0016
                         'International Tables Vol C Tables 4.2.6.8 and 6.1.1.4'
    'H' 'H' 0.0000 0.0000
                         'International Tables Vol C Tables 4.2.6.8 and 6.1.1.4'
    'N' 'N' 0.0061 0.0033
                         'International Tables Vol C Tables 4.2.6.8 and 6.1.1.4'
    'O' 'O' 0.0106 0.0060
                         'International Tables Vol C Tables 4.2.6.8 and 6.1.1.4'
_computing_data_collection     'APEX2 (Bruker, 2004)'
_computing_cell_refinement     'SAINT-Plus (Bruker, 2004)'
_computing_data_reduction     'SAINT-Plus (Bruker, 2004)'
_computing_structure_solution     'SHELXS-97 (Sheldrick, 2008)'
_computing_structure_refinement     'SHELXL-97 (Sheldrick, 2008)'
_computing_molecular_graphics
                  'Ortep-3 for Windows (Farrugia, 1997) and PLATON (Spek, 2009)'
_computing_publication_material
                                   'WinGX publication routines (Farrugia, 1999)'
loop_
    _atom_site_type_symbol
    _atom_site_label
    _atom_site_fract_x
    _atom_site_fract_y
    _atom_site_fract_z
    _atom_site_U_iso_or_equiv
    _atom_site_thermal_displace_type
    _atom_site_calc_flag
    _atom_site_refinement_flags
    _atom_site_occupancy
    _atom_site_disorder_assembly
    _atom_site_disorder_group
    O O1 0.28937(17) 0.48425(11) 0.21034(8) 0.0760(5) Uani d . 1.000 . .
    O O2 0.3491(2) 0.63946(12) 0.29866(9) 0.0979(6) Uani d . 1.000 . .
    N N1 0.4211(2) 0.58198(13) 0.24703(9) 0.0682(5) Uani d . 1.000 . .
    C C1 0.5941(2) 0.58880(13) 0.21630(9) 0.0532(5) Uani d . 1.000 . .
    C C2 0.7187(2) 0.46425(12) 0.10447(8) 0.0508(4) Uani d . 1.000 . .
    C C3 0.6602(3) 0.37116(13) 0.05213(9) 0.0577(5) Uani d . 1.000 . .
    C C4 0.4707(3) 0.31228(14) 0.05425(11) 0.0688(6) Uani d . 1.000 . .
    C C5 0.3391(3) 0.34234(15) 0.10596(12) 0.0728(6) Uani d . 1.000 . .
    C C6 0.3994(2) 0.43709(14) 0.15601(10) 0.0590(5) Uani d . 1.000 . .
    C C7 0.5868(2) 0.49807(12) 0.15712(9) 0.0485(4) Uani d . 1.000 . .
    C C8 0.7549(2) 0.68132(13) 0.24347(9) 0.0574(5) Uani d . 1.000 . .
    C C9 0.7396(2) 0.78613(12) 0.18692(8) 0.0492(4) Uani d . 1.000 . .
    C C10 0.5636(2) 0.85898(13) 0.17589(9) 0.0578(5) Uani d . 1.000 . .
    C C11 0.5506(3) 0.95583(15) 0.12500(11) 0.0685(6) Uani d . 1.000 . .
    C C12 0.7117(3) 0.98059(16) 0.08532(11) 0.0753(7) Uani d . 1.000 . .
    C C13 0.8872(3) 0.90974(17) 0.09595(11) 0.0747(7) Uani d . 1.000 . .
    C C14 0.9005(2) 0.81256(15) 0.14674(10) 0.0615(5) Uani d . 1.000 . .
    C C15 0.7953(3) 0.33322(18) -0.00672(11) 0.0800(7) Uani d . 1.000 . .
    H H2 0.84520 0.50400 0.10450 0.0610 Uiso c R 1.000 . .
    H H4 0.43230 0.24970 0.01870 0.0830 Uiso c R 1.000 . .
    H H5 0.21500 0.30080 0.10730 0.0870 Uiso c R 1.000 . .
    H H8A 0.89380 0.64610 0.24820 0.0690 Uiso c R 1.000 . .
    H H8B 0.73800 0.70920 0.29620 0.0690 Uiso c R 1.000 . .
    H H10 0.45330 0.84250 0.20300 0.0690 Uiso c R 1.000 . .
    H H11 0.43170 1.00420 0.11780 0.0820 Uiso c R 1.000 . .
    H H12 0.70270 1.04570 0.05090 0.0900 Uiso c R 1.000 . .
    H H13 0.99740 0.92700 0.06900 0.0900 Uiso c R 1.000 . .
    H H14 1.02000 0.76470 0.15370 0.0740 Uiso c R 1.000 . .
    H H15A 0.72950 0.26790 -0.03810 0.1200 Uiso c R 1.000 . .
    H H15B 0.93050 0.30870 0.02160 0.1200 Uiso c R 1.000 . .
    H H15C 0.81250 0.39870 -0.04150 0.1200 Uiso c R 1.000 . .
loop_
    _atom_site_aniso_label
    _atom_site_aniso_U_11
    _atom_site_aniso_U_22
    _atom_site_aniso_U_33
    _atom_site_aniso_U_12
    _atom_site_aniso_U_13
    _atom_site_aniso_U_23
    O1 0.0529(6) 0.0788(8) 0.1006(10) -0.0032(6) 0.0250(6) 0.0178(7)
    O2 0.0986(10) 0.0965(10) 0.1127(11) 0.0202(8) 0.0581(9) -0.0021(9)
    N1 0.0641(8) 0.0666(9) 0.0788(9) 0.0092(7) 0.0262(7) 0.0079(7)
    C1 0.0519(8) 0.0538(8) 0.0546(8) 0.0049(6) 0.0116(6) 0.0101(6)
    C2 0.0481(7) 0.0505(8) 0.0512(8) -0.0029(6) 0.0018(6) 0.0074(6)
    C3 0.0650(9) 0.0501(8) 0.0521(8) 0.0031(7) -0.0065(7) 0.0055(6)
    C4 0.0748(11) 0.0507(9) 0.0710(11) -0.0063(8) -0.0148(9) 0.0047(8)
    C5 0.0573(9) 0.0597(10) 0.0930(13) -0.0181(8) -0.0100(9) 0.0202(9)
    C6 0.0467(7) 0.0582(9) 0.0708(10) -0.0024(7) 0.0062(7) 0.0187(7)
    C7 0.0439(7) 0.0472(7) 0.0524(8) -0.0022(6) 0.0025(6) 0.0115(6)
    C8 0.0628(8) 0.0557(8) 0.0516(8) 0.0011(7) 0.0040(6) -0.0009(6)
    C9 0.0541(7) 0.0468(7) 0.0451(7) -0.0011(6) 0.0041(6) -0.0098(6)
    C10 0.0552(8) 0.0563(9) 0.0607(9) 0.0023(7) 0.0065(7) -0.0086(7)
    C11 0.0730(10) 0.0533(9) 0.0724(11) 0.0085(8) -0.0059(9) -0.0047(8)
    C12 0.0993(14) 0.0570(10) 0.0650(11) -0.0094(10) 0.0017(10) 0.0035(8)
    C13 0.0853(12) 0.0712(11) 0.0713(11) -0.0149(10) 0.0242(9) -0.0008(9)
    C14 0.0574(8) 0.0609(9) 0.0676(10) 0.0022(7) 0.0149(7) -0.0056(7)
    C15 0.0952(13) 0.0782(11) 0.0626(11) 0.0089(10) 0.0024(9) -0.0121(9)
_geom_special_details
;
Bond distances, angles <i>etc</i>. have been calculated using the rounded
fractional coordinates. All su's are estimated from the variances of the
(full) variance-covariance matrix. The cell e.s.d.'s are taken into account in
the estimation of distances, angles and torsion angles
;
loop_
    _geom_bond_atom_site_label_1
    _geom_bond_atom_site_label_2
    _geom_bond_site_symmetry_1
    _geom_bond_site_symmetry_2
    _geom_bond_distance
    _geom_bond_publ_flag
    O1 N1 . . 1.4587(19) no
    O1 C6 . . 1.363(2) no
    O2 N1 . . 1.240(2) no
    N1 C1 . . 1.3133(19) no
    C1 C7 . . 1.424(2) no
    C1 C8 . . 1.483(2) no
    C2 C3 . . 1.380(2) no
    C2 C7 . . 1.3883(19) no
    C3 C4 . . 1.396(3) no
    C3 C15 . . 1.496(3) no
    C4 C5 . . 1.364(3) no
    C5 C6 . . 1.373(2) no
    C6 C7 . . 1.3867(19) no
    C8 C9 . . 1.509(2) no
    C9 C10 . . 1.3854(19) no
    C9 C14 . . 1.3691(19) no
    C10 C11 . . 1.381(2) no
    C11 C12 . . 1.361(3) no
    C12 C13 . . 1.370(3) no
    C13 C14 . . 1.382(3) no
    C2 H2 . . 0.9300 no
    C4 H4 . . 0.9300 no
    C5 H5 . . 0.9300 no
    C8 H8A . . 0.9700 no
    C8 H8B . . 0.9700 no
    C10 H10 . . 0.9300 no
    C11 H11 . . 0.9300 no
    C12 H12 . . 0.9300 no
    C13 H13 . . 0.9300 no
    C14 H14 . . 0.9300 no
    C15 H15A . . 0.9600 no
    C15 H15B . . 0.9600 no
    C15 H15C . . 0.9600 no
loop_
    _geom_angle_atom_site_label_1
    _geom_angle_atom_site_label_2
    _geom_angle_atom_site_label_3
    _geom_angle_site_symmetry_1
    _geom_angle_site_symmetry_2
    _geom_angle_site_symmetry_3
    _geom_angle
    _geom_angle_publ_flag
    N1 O1 C6 . . . 104.25(11) no
    O1 N1 O2 . . . 115.44(12) no
    O1 N1 C1 . . . 110.34(13) no
    O2 N1 C1 . . . 134.23(15) no
    N1 C1 C7 . . . 108.11(13) no
    N1 C1 C8 . . . 120.98(13) no
    C7 C1 C8 . . . 130.90(12) no
    C3 C2 C7 . . . 119.33(14) no
    C2 C3 C4 . . . 119.02(15) no
    C2 C3 C15 . . . 121.18(16) no
    C4 C3 C15 . . . 119.81(15) no
    C3 C4 C5 . . . 123.05(16) no
    C4 C5 C6 . . . 116.53(16) no
    O1 C6 C5 . . . 126.33(14) no
    O1 C6 C7 . . . 110.76(13) no
    C5 C6 C7 . . . 122.91(15) no
    C1 C7 C2 . . . 134.32(13) no
    C1 C7 C6 . . . 106.53(12) no
    C2 C7 C6 . . . 119.13(13) no
    C1 C8 C9 . . . 112.55(12) no
    C8 C9 C10 . . . 120.48(12) no
    C8 C9 C14 . . . 120.84(12) no
    C10 C9 C14 . . . 118.67(13) no
    C9 C10 C11 . . . 120.54(14) no
    C10 C11 C12 . . . 120.02(17) no
    C11 C12 C13 . . . 120.11(17) no
    C12 C13 C14 . . . 120.02(17) no
    C9 C14 C13 . . . 120.65(14) no
    C3 C2 H2 . . . 120.00 no
    C7 C2 H2 . . . 120.00 no
    C3 C4 H4 . . . 118.00 no
    C5 C4 H4 . . . 118.00 no
    C4 C5 H5 . . . 122.00 no
    C6 C5 H5 . . . 122.00 no
    C1 C8 H8A . . . 109.00 no
    C1 C8 H8B . . . 109.00 no
    C9 C8 H8A . . . 109.00 no
    C9 C8 H8B . . . 109.00 no
    H8A C8 H8B . . . 108.00 no
    C9 C10 H10 . . . 120.00 no
    C11 C10 H10 . . . 120.00 no
    C10 C11 H11 . . . 120.00 no
    C12 C11 H11 . . . 120.00 no
    C11 C12 H12 . . . 120.00 no
    C13 C12 H12 . . . 120.00 no
    C12 C13 H13 . . . 120.00 no
    C14 C13 H13 . . . 120.00 no
    C9 C14 H14 . . . 120.00 no
    C13 C14 H14 . . . 120.00 no
    C3 C15 H15A . . . 109.00 no
    C3 C15 H15B . . . 109.00 no
    C3 C15 H15C . . . 110.00 no
    H15A C15 H15B . . . 110.00 no
    H15A C15 H15C . . . 109.00 no
    H15B C15 H15C . . . 110.00 no
loop_
    _geom_torsion_atom_site_label_1
    _geom_torsion_atom_site_label_2
    _geom_torsion_atom_site_label_3
    _geom_torsion_atom_site_label_4
    _geom_torsion_site_symmetry_1
    _geom_torsion_site_symmetry_2
    _geom_torsion_site_symmetry_3
    _geom_torsion_site_symmetry_4
    _geom_torsion
    _geom_torsion_publ_flag
    C6 O1 N1 O2 . . . . 179.19(14) no
    C6 O1 N1 C1 . . . . -0.63(17) no
    N1 O1 C6 C5 . . . . -179.86(16) no
    N1 O1 C6 C7 . . . . 0.19(16) no
    O1 N1 C1 C7 . . . . 0.80(17) no
    O2 N1 C1 C8 . . . . 0.1(3) no
    O2 N1 C1 C7 . . . . -178.98(18) no
    O1 N1 C1 C8 . . . . 179.89(12) no
    C8 C1 C7 C2 . . . . -0.9(3) no
    C8 C1 C7 C6 . . . . -179.63(15) no
    N1 C1 C8 C9 . . . . -99.68(17) no
    C7 C1 C8 C9 . . . . 79.18(19) no
    N1 C1 C7 C6 . . . . -0.66(17) no
    N1 C1 C7 C2 . . . . 178.08(16) no
    C7 C2 C3 C15 . . . . 178.79(14) no
    C7 C2 C3 C4 . . . . -0.8(2) no
    C3 C2 C7 C6 . . . . 0.2(2) no
    C3 C2 C7 C1 . . . . -178.40(16) no
    C15 C3 C4 C5 . . . . -179.66(17) no
    C2 C3 C4 C5 . . . . 0.0(3) no
    C3 C4 C5 C6 . . . . 1.5(3) no
    C4 C5 C6 C7 . . . . -2.1(3) no
    C4 C5 C6 O1 . . . . 177.92(16) no
    O1 C6 C7 C1 . . . . 0.26(17) no
    O1 C6 C7 C2 . . . . -178.71(13) no
    C5 C6 C7 C1 . . . . -179.69(16) no
    C5 C6 C7 C2 . . . . 1.3(2) no
    C1 C8 C9 C10 . . . . 65.02(17) no
    C1 C8 C9 C14 . . . . -116.26(15) no
    C8 C9 C10 C11 . . . . 179.13(14) no
    C14 C9 C10 C11 . . . . 0.4(2) no
    C8 C9 C14 C13 . . . . -178.99(15) no
    C10 C9 C14 C13 . . . . -0.2(2) no
    C9 C10 C11 C12 . . . . -0.2(3) no
    C10 C11 C12 C13 . . . . -0.2(3) no
    C11 C12 C13 C14 . . . . 0.3(3) no
    C12 C13 C14 C9 . . . . -0.1(3) no
loop_
    _geom_hbond_atom_site_label_D
    _geom_hbond_atom_site_label_H
    _geom_hbond_atom_site_label_A
    _geom_hbond_site_symmetry_A
    _geom_hbond_distance_DH
    _geom_hbond_distance_HA
    _geom_hbond_distance_DA
    _geom_hbond_angle_DHA
    _geom_hbond_publ_flag
    C5 H5 O2 2_545 0.93 2.49 3.154(2) 128 yes
    C8 H8B Cg2 2_655 0.97 3.00 3.6800(16) 129 yes
data_global
_journal_date_recd_electronic     2012-09-02
_journal_date_accepted     2012-09-07
_journal_name_full     'Acta Crystallographica, Section E'
_journal_year     2012
_journal_volume     68
_journal_issue     10
_journal_page_first     o2957
_journal_page_last     o2957
_journal_paper_category     QO
_journal_paper_doi     10.1107/S160053681203838X
_journal_coeditor_code     SU2493
_publ_contact_author_name     'Dr.Vasuki Gopalsamy'
_publ_contact_author_address
;
Department of Physics
Kunthavai Naachiar Govt. Arts college(w)(Autonomous)
Thanjavur-613 007.
India.
;
_publ_contact_author_email     vasuki.arasi@yahoo.com
_publ_contact_author_fax     '04362 237152'
_publ_contact_author_phone     '9791402323'
_publ_section_title
;
3-Benzyl-5-methyl-1,2-benzoxazole 2-oxide
;
loop_
    _publ_author_name
    _publ_author_address
    'Anuradha, G.'
;         Department of Physics
          Kunthavai Naachiar Government Arts College (w)(Autonomous)
          Thanjavur-7
          India
;
    'Vasuki Gopalsamy'
;         Department of Physics
          Kunthavai Naachiar Government Arts College (w)(Autonomous)
          Thanjavur-7
          India
;
    'Veera Reddy, A.'
;   R & D Department
   Suven Life Sciences Ltd
   Hyderabad-55
   Andhra Pradesh
   India
;
    'Laxminarasimhulu, G.'
;         R & D Department
   Suven Life Sciences Ltd
   Hyderabad-55
   Andhra Pradesh
   India
;
