# Supplementary material for: 3-Benzyl-5-methyl-1,2-benzoxazole 2-oxide
Source: Acta Crystallogr Sect E Struct Rep Online. 2012 Sep 19;68(Pt 10):o2957. doi: 10.1107/S160053681203838X (PMC3470327; doi:10.1107/S160053681203838X)
Supplement: Supplementary file 2 [file e-68-o2957-Isup2.hkl]

# 
# h,k,l, Fc-squared, Fo-squared, sigma(Fo-squared) and status flag 
# 
data_I
_shelx_title ' ANURADHAAR9 in P2(1)/n' 
_shelx_refln_list_code          4 
_shelx_F_calc_maximum      133.10 
_exptl_crystal_F_000       504.00 
_reflns_d_resolution_high  0.7097 
 
loop_ 
 _symmetry_equiv_pos_as_xyz 
 'x, y, z' 
 '-x+1/2, y+1/2, -z+1/2' 
 '-x, -y, -z' 
 'x-1/2, -y-1/2, z-1/2' 
 
_cell_length_a     6.4527 
_cell_length_b    11.2213 
_cell_length_c    16.9371 
_cell_angle_alpha  90.000 
_cell_angle_beta  100.002 
_cell_angle_gamma  90.000 
 
_shelx_F_squared_multiplier     1.000 
 
loop_ 
 _refln_index_h 
 _refln_index_k 
 _refln_index_l 
 _refln_F_squared_calc 
 _refln_F_squared_meas 
 _refln_F_squared_sigma 
 _refln_observed_status 
   2   0   0     1340.10     1287.71     15.22 o 
   4   0   0       34.69       48.95      1.50 o 
   6   0   0      244.05      232.72      5.96 o 
   8   0   0        0.84        0.60      1.48 o 
   1   1   0     6356.50     6249.50     53.59 o 
   2   1   0       26.56       24.66      0.41 o 
   3   1   0     1280.29     1379.55     12.21 o 
   4   1   0       17.42       19.97      0.54 o 
   5   1   0       79.18       78.96      1.24 o 
   6   1   0       39.37       38.75      1.47 o 
   7   1   0       15.79       17.67      1.66 o 
   8   1   0        0.19        0.18      1.21 o 
   0   2   0     2659.06     2641.89     28.79 o 
   1   2   0     2616.69     2635.82     30.79 o 
   2   2   0        0.12        2.23      0.20 o 
   3   2   0      217.41      212.78      2.44 o 
   4   2   0       57.38       61.81      0.92 o 
   5   2   0        0.60        0.04      0.27 o 
   6   2   0       28.52       27.06      1.30 o 
   7   2   0        1.56        1.84      1.06 o 
   8   2   0        8.00        5.38      2.90 o 
   1   3   0      437.30      466.78      5.32 o 
   2   3   0       18.28       19.52      0.97 o 
   3   3   0       11.26       14.40      0.46 o 
   4   3   0       67.27       85.40      1.24 o 
   5   3   0        8.69        9.29      0.57 o 
   6   3   0        0.64       -0.06      0.62 o 
   7   3   0       77.62       74.96      2.95 o 
   8   3   0        2.17        2.22      1.07 o 
   0   4   0      135.95      142.01      1.96 o 
   1   4   0        4.21        1.29      0.18 o 
   2   4   0      399.74      432.48      6.27 o 
   3   4   0       24.75       21.17      0.66 o 
   4   4   0      414.50      423.85      5.15 o 
   5   4   0       19.94       22.90      0.73 o 
   6   4   0       26.53       24.84      0.97 o 
   7   4   0       16.89       15.83      1.29 o 
   8   4   0        0.62        3.35      0.93 o 
   1   5   0       54.48       40.96      0.93 o 
   2   5   0      136.43      188.28      2.64 o 
   3   5   0       94.31      107.74      2.06 o 
   4   5   0        2.12        2.91      0.50 o 
   5   5   0        8.04        6.18      0.99 o 
   6   5   0        8.61        8.30      1.19 o 
   7   5   0        0.36        0.56      1.22 o 
   8   5   0        0.56       -1.26      1.26 o 
   0   6   0     1397.42     1508.41     18.08 o 
   1   6   0        8.25        8.48      0.38 o 
   2   6   0      455.08      518.24      6.22 o 
   3   6   0       65.83       80.72      1.79 o 
   4   6   0       52.63       56.03      1.34 o 
   5   6   0       24.60       21.36      1.30 o 
   6   6   0        3.96        4.20      0.95 o 
   7   6   0        3.90        5.89      1.33 o 
   8   6   0        0.78        0.06      1.66 o 
   1   7   0      130.41      123.36      1.42 o 
   2   7   0      127.78      111.76      1.99 o 
   3   7   0       97.88      104.86      2.45 o 
   4   7   0        3.11        1.77      0.59 o 
   5   7   0       65.12       61.99      2.63 o 
   6   7   0        6.30        5.19      1.04 o 
   7   7   0        1.61        0.44      1.87 o 
   8   7   0        5.37        6.07      2.76 o 
   0   8   0       43.62       35.17      1.47 o 
   1   8   0        0.49        0.46      0.31 o 
   2   8   0       42.95       39.78      1.04 o 
   3   8   0       16.83       12.72      1.00 o 
   4   8   0        8.20       10.20      1.50 o 
   5   8   0        3.11        3.27      0.91 o 
   6   8   0       12.58       12.86      1.61 o 
   7   8   0        0.06        2.00      1.33 o 
   1   9   0        8.17        8.34      0.42 o 
   2   9   0        8.56       10.40      0.63 o 
   3   9   0        3.51        2.40      0.80 o 
   4   9   0        9.52        8.59      1.02 o 
   5   9   0        0.15        0.23      0.95 o 
   6   9   0        1.74        2.77      1.21 o 
   7   9   0        1.79        1.93      1.38 o 
   0  10   0       14.21       14.52      0.94 o 
   1  10   0      131.26      135.87      2.45 o 
   2  10   0        0.09       -0.42      0.57 o 
   3  10   0        2.31       -0.11      1.10 o 
   4  10   0        0.50        0.02      0.89 o 
   5  10   0        5.26        2.48      1.35 o 
   6  10   0       11.54       15.64      2.22 o 
   1  11   0      143.29      147.46      5.14 o 
   2  11   0       13.38       14.92      1.78 o 
   3  11   0       32.61       35.47      1.85 o 
   4  11   0        0.00        0.04      1.05 o 
   5  11   0       31.32       35.62      2.62 o 
   6  11   0        0.76       -0.51      1.39 o 
   0  12   0        3.85        2.00      0.82 o 
   1  12   0        0.28       -1.07      1.33 o 
   2  12   0        9.52        6.86      1.31 o 
   3  12   0        1.03       -0.81      1.46 o 
   4  12   0       17.46       17.48      4.13 o 
   5  12   0        3.59       10.17      2.80 o 
   1  13   0        4.06        2.27      2.01 o 
   2  13   0        0.26        0.07      1.43 o 
   3  13   0        0.33       -0.05      1.48 o 
   4  13   0        9.09        9.45      2.58 o 
   5  13   0        6.17        9.25      2.66 o 
   0  14   0        1.50        2.49      1.17 o 
   1  14   0        0.64        0.85      1.34 o 
   2  14   0        0.44        0.56      1.50 o 
   3  14   0        0.41        1.25      1.79 o 
   4  14   0        3.53        4.07      2.17 o 
   1  15   0        2.27        1.77      1.48 o 
   2  15   0        0.86       -0.45      1.46 o 
  -9   0   1        0.00       -1.54      1.63 o 
  -7   0   1       85.45       84.47      4.75 o 
  -5   0   1      429.16      444.07     10.08 o 
  -3   0   1        3.63        2.17      0.34 o 
  -1   0   1     8444.70     7576.86     89.47 o 
   1   0   1      406.41      413.37      5.02 o 
   3   0   1       19.53       22.88      1.02 o 
   5   0   1       81.83       78.53      1.70 o 
   7   0   1        6.05        5.69      1.86 o 
  -8   1   1        0.99        0.02      1.36 o 
  -7   1   1        0.97        0.13      0.94 o 
  -6   1   1       34.09       33.91      1.41 o 
  -5   1   1       22.94       24.86      0.69 o 
  -4   1   1       25.65       23.20      0.57 o 
  -3   1   1      397.51      391.80      3.74 o 
  -2   1   1     2368.07     2261.91     18.74 o 
  -1   1   1       30.68       24.39      0.31 o 
   0   1   1      678.22      443.30     12.83 o 
   1   1   1      485.69      520.79      4.11 o 
   2   1   1       50.38       46.21      0.60 o 
   3   1   1      638.17      630.10      5.81 o 
   4   1   1       51.42       55.00      0.94 o 
   5   1   1        5.16        5.92      0.45 o 
   6   1   1       39.02       41.36      1.53 o 
   7   1   1       11.29        9.29      1.40 o 
   8   1   1        0.52       -1.51      1.75 o 
  -8   2   1        1.65        0.93      1.73 o 
  -7   2   1        5.09        4.11      1.11 o 
  -6   2   1        4.86        5.10      0.80 o 
  -5   2   1       28.83       22.44      0.68 o 
  -4   2   1       15.01       15.94      0.66 o 
  -3   2   1       45.22       47.14      0.74 o 
  -2   2   1     1265.93     1223.00     11.54 o 
  -1   2   1        8.99        7.35      0.33 o 
   0   2   1      473.85      464.40      4.04 o 
   1   2   1     1952.20     1914.07     15.73 o 
   2   2   1      253.28      237.73      2.81 o 
   3   2   1      929.83     1075.87     10.07 o 
   4   2   1        1.93        0.28      0.17 o 
   5   2   1       19.64       20.71      0.53 o 
   6   2   1       13.36       11.73      0.95 o 
   7   2   1       61.61       61.03      2.79 o 
   8   2   1        0.02       -0.33      1.03 o 
  -8   3   1        1.88        1.91      1.07 o 
  -7   3   1        0.15        0.50      0.87 o 
  -6   3   1       71.72       63.06      1.89 o 
  -5   3   1       54.42       45.33      1.09 o 
  -4   3   1        0.04       -0.08      0.23 o 
  -3   3   1       14.75       12.97      0.48 o 
  -2   3   1      247.40      319.33      4.17 o 
  -1   3   1      822.62      806.54      8.25 o 
   0   3   1      730.58      695.95      5.93 o 
   1   3   1     1123.87     1120.65     11.40 o 
   2   3   1        7.20        4.69      0.19 o 
   3   3   1      583.24      651.33      6.38 o 
   4   3   1       74.19       81.85      1.23 o 
   5   3   1       37.63       40.78      1.49 o 
   6   3   1       68.20       67.93      3.39 o 
   7   3   1        3.55        6.61      1.67 o 
   8   3   1        0.13       -0.19      0.91 o 
  -8   4   1        0.01       -0.72      0.72 o 
  -7   4   1       14.39       17.50      1.41 o 
  -6   4   1        8.37        8.99      0.82 o 
  -5   4   1        0.00       -0.52      0.57 o 
  -4   4   1       75.31       82.71      1.41 o 
  -3   4   1        3.97        1.08      0.37 o 
  -2   4   1     1055.36     1021.86     16.12 o 
  -1   4   1      529.42      544.03      5.35 o 
   0   4   1        0.52        1.02      0.12 o 
   1   4   1        9.11       13.12      0.40 o 
   2   4   1      106.56      115.77      1.97 o 
   3   4   1        9.09        3.17      0.38 o 
   4   4   1       23.12       17.21      0.55 o 
   5   4   1        3.17        2.37      0.37 o 
   6   4   1       30.97       36.13      1.16 o 
   7   4   1        8.83        7.69      1.04 o 
   8   4   1        2.34        4.50      2.07 o 
  -8   5   1        0.49        1.26      2.01 o 
  -7   5   1        3.01        4.10      1.43 o 
  -6   5   1        3.96        4.76      1.05 o 
  -5   5   1        0.65        1.19      0.82 o 
  -4   5   1      190.95      201.81      4.06 o 
  -3   5   1       26.22       28.07      1.14 o 
  -2   5   1      116.41      114.97      1.82 o 
  -1   5   1       98.75      114.33      1.28 o 
   0   5   1      151.81      141.40      1.44 o 
   1   5   1       14.58       16.77      0.55 o 
   2   5   1       16.17        9.63      0.74 o 
   3   5   1       30.33       20.93      1.07 o 
   4   5   1       77.06       79.35      1.68 o 
   5   5   1        0.74        0.06      0.72 o 
   6   5   1        5.96        5.25      1.10 o 
   7   5   1        0.40       -1.07      1.18 o 
   8   5   1        0.11       -1.36      1.36 o 
  -8   6   1        3.81        2.09      1.59 o 
  -7   6   1        4.57        5.84      1.57 o 
  -6   6   1       27.27       24.24      1.72 o 
  -5   6   1       62.66       54.63      2.22 o 
  -4   6   1       27.56       27.83      1.72 o 
  -3   6   1       51.78       47.79      1.33 o 
  -2   6   1       33.75       40.98      1.05 o 
  -1   6   1      130.72      148.60      1.53 o 
   0   6   1     1084.52     1143.25      9.77 o 
   1   6   1       95.01      128.85      1.46 o 
   2   6   1      111.85       98.46      1.74 o 
   3   6   1       79.97       89.02      2.46 o 
   4   6   1        3.29        2.98      0.45 o 
   5   6   1       18.35       16.88      1.22 o 
   6   6   1        0.17        0.44      0.80 o 
   7   6   1        5.86        7.23      1.39 o 
   8   6   1        0.03       -0.37      1.54 o 
  -8   7   1        1.31        0.61      2.20 o 
  -7   7   1        0.60        0.90      1.95 o 
  -6   7   1        0.22        1.58      0.87 o 
  -5   7   1        1.51        0.78      0.73 o 
  -4   7   1       24.43       23.49      1.26 o 
  -3   7   1        0.09        0.66      0.58 o 
  -2   7   1      148.81      153.70      2.37 o 
  -1   7   1      180.07      191.99      2.04 o 
   0   7   1       96.76      123.58      1.38 o 
   1   7   1       39.78       46.38      0.75 o 
   2   7   1        2.92        2.87      0.33 o 
   3   7   1      163.31      179.99      3.52 o 
   4   7   1       75.95       76.53      1.86 o 
   5   7   1        0.28       -0.62      0.67 o 
   6   7   1        5.39        5.77      1.06 o 
   7   7   1       10.00       14.79      2.23 o 
  -7   8   1        1.14        1.25      1.27 o 
  -6   8   1        4.23        6.24      1.28 o 
  -5   8   1        2.17       -0.07      0.71 o 
  -4   8   1       30.86       29.16      1.47 o 
  -3   8   1       25.46       21.80      1.15 o 
  -2   8   1        1.22        0.77      0.51 o 
  -1   8   1       36.52       46.08      0.96 o 
   0   8   1      251.54      270.52      2.79 o 
   1   8   1       47.29       39.45      1.25 o 
   2   8   1       58.93       65.48      1.31 o 
   3   8   1      383.04      381.34      6.32 o 
   4   8   1        3.74        2.25      0.97 o 
   5   8   1        0.41        1.07      0.81 o 
   6   8   1        0.06       -0.96      0.96 o 
   7   8   1        0.30        1.82      2.24 o 
  -7   9   1        0.00        1.14      1.35 o 
  -6   9   1        7.24        5.50      1.32 o 
  -5   9   1        7.62        5.88      1.23 o 
  -4   9   1       21.50       20.81      1.31 o 
  -3   9   1       32.45       30.25      1.42 o 
  -2   9   1      182.50      193.75      3.06 o 
  -1   9   1       42.39       41.51      0.90 o 
   0   9   1       27.00       27.08      0.93 o 
   1   9   1        1.40        1.38      0.38 o 
   2   9   1        5.15        3.89      0.50 o 
   3   9   1        0.03       -0.95      1.13 o 
   4   9   1       52.40       55.63      2.02 o 
   5   9   1        1.80        2.08      1.03 o 
   6   9   1        4.70        6.70      1.45 o 
   7   9   1        4.86        4.18      1.51 o 
  -6  10   1       13.31       18.76      5.27 o 
  -5  10   1        2.32        3.88      1.35 o 
  -4  10   1       32.15       32.12      1.81 o 
  -3  10   1       24.41       21.94      2.11 o 
  -2  10   1      290.60      286.27      5.36 o 
  -1  10   1       17.10       16.85      0.66 o 
   0  10   1      138.86      144.66      2.19 o 
   1  10   1       82.78       85.27      2.25 o 
   2  10   1       15.50       13.48      0.89 o 
   3  10   1        0.25        0.09      0.74 o 
   4  10   1       18.13       19.79      1.91 o 
   5  10   1        8.33       11.54      1.79 o 
   6  10   1        5.45        7.61      1.86 o 
  -6  11   1        5.14        7.30      2.48 o 
  -5  11   1        4.27        7.39      1.65 o 
  -4  11   1       44.90       48.52      2.77 o 
  -3  11   1        2.66        0.28      0.85 o 
  -2  11   1      138.82      144.29      4.22 o 
  -1  11   1        2.96        3.41      0.82 o 
   0  11   1        3.78        3.71      0.61 o 
   1  11   1        2.33        0.60      0.64 o 
   2  11   1        3.42        2.50      0.95 o 
   3  11   1       10.82       11.41      1.24 o 
   4  11   1        6.27        6.34      1.44 o 
   5  11   1        2.95        5.08      1.56 o 
   6  11   1        0.00       -0.09      1.48 o 
  -5  12   1        9.21       15.23      3.00 o 
  -4  12   1        3.70        3.67      2.08 o 
  -3  12   1       11.00        5.84      2.01 o 
  -2  12   1        0.00       -0.91      0.91 o 
  -1  12   1       16.52       14.85      1.40 o 
   0  12   1        1.01       -0.24      0.52 o 
   1  12   1        0.90        0.65      0.66 o 
   2  12   1        0.58       -0.59      1.21 o 
   3  12   1        1.02       -0.38      1.46 o 
   4  12   1       10.64       13.47      1.82 o 
   5  12   1        0.35        1.07      1.31 o 
  -5  13   1        0.00        0.56      2.04 o 
  -4  13   1        0.15        0.81      1.77 o 
  -3  13   1        0.35        0.54      1.50 o 
  -2  13   1        0.09        0.90      1.59 o 
  -1  13   1        3.47        2.40      0.96 o 
   0  13   1        0.10        0.15      0.53 o 
   1  13   1        0.17        0.21      0.79 o 
   2  13   1        3.33        1.19      1.57 o 
   3  13   1        0.40        1.19      1.70 o 
   4  13   1       11.63       10.23      2.67 o 
  -4  14   1        0.02        0.72      1.84 o 
  -3  14   1        0.01        0.94      1.68 o 
  -2  14   1        2.14        2.42      1.77 o 
  -1  14   1        0.27        2.31      1.48 o 
   0  14   1        2.90        2.91      0.82 o 
   1  14   1        2.92        4.44      1.64 o 
   2  14   1       18.18       20.11      2.64 o 
   3  14   1        2.08       -0.29      1.48 o 
   4  14   1        3.17        5.22      2.29 o 
  -2  15   1        1.27        2.76      1.77 o 
  -1  15   1        0.01        0.94      1.32 o 
   0  15   1        0.61        0.43      0.65 o 
   1  15   1       11.72       13.53      2.10 o 
   2  15   1        2.72        4.39      2.01 o 
  -8   0   2        0.67        0.31      1.52 o 
  -6   0   2      520.81      538.67      9.57 o 
  -4   0   2       12.12       14.97      1.00 o 
  -2   0   2       34.77       45.34      0.84 o 
   0   0   2     5686.26     5142.00    100.69 o 
   2   0   2        0.27       -0.26      0.26 o 
   4   0   2       11.37        9.48      0.56 o 
   6   0   2       36.23       31.11      2.93 o 
   8   0   2        1.02        1.05      1.61 o 
  -9   1   2        3.15        3.19      1.36 o 
  -8   1   2        0.26        0.15      1.05 o 
  -7   1   2       19.35       17.51      1.64 o 
  -6   1   2       94.73      100.16      2.36 o 
  -5   1   2        0.80       -0.11      0.27 o 
  -4   1   2       21.18       22.01      0.61 o 
  -3   1   2      161.56      141.20      1.58 o 
  -2   1   2        9.86        6.23      0.24 o 
  -1   1   2     4436.28     4212.07     35.08 o 
   0   1   2       89.39       79.11      0.90 o 
   1   1   2       37.97       43.56      0.46 o 
   2   1   2      591.42      601.22      5.47 o 
   3   1   2      630.11      593.26      5.51 o 
   4   1   2       11.82       13.52      0.69 o 
   5   1   2       40.88       44.79      1.01 o 
   6   1   2       45.64       45.95      1.61 o 
   7   1   2       26.65       27.09      3.04 o 
   8   1   2        1.13        0.56      1.10 o 
  -8   2   2        1.55        1.50      1.14 o 
  -7   2   2        2.55        2.50      1.87 o 
  -6   2   2        8.32        7.60      0.79 o 
  -5   2   2       83.11       84.75      1.41 o 
  -4   2   2      159.19      171.78      2.09 o 
  -3   2   2       26.91       27.86      0.99 o 
  -2   2   2        0.23       -0.13      0.13 o 
  -1   2   2      109.81      130.61      1.27 o 
   0   2   2      630.94      624.32      5.64 o 
   1   2   2     3535.34     3607.20     26.38 o 
   2   2   2     1290.03     1328.19     11.80 o 
   3   2   2      739.96      695.89      6.37 o 
   4   2   2        0.10        0.55      0.26 o 
   5   2   2       23.70       25.63      0.62 o 
   6   2   2       10.64       10.58      1.05 o 
   7   2   2        8.39        5.93      1.27 o 
   8   2   2        6.35        6.43      1.36 o 
  -8   3   2        3.77        4.27      1.15 o 
  -7   3   2        0.86        0.26      0.92 o 
  -6   3   2        0.58       -0.29      0.61 o 
  -5   3   2        2.49        1.96      0.42 o 
  -4   3   2        0.32        0.19      0.25 o 
  -3   3   2      152.96      175.14      2.15 o 
  -2   3   2     1459.92     1612.83     15.15 o 
  -1   3   2       86.18       75.05      0.93 o 
   0   3   2       55.34       63.28      0.85 o 
   1   3   2     1333.22     1536.26     12.40 o 
   2   3   2      253.98      223.99      2.24 o 
   3   3   2      167.70      171.51      1.98 o 
   4   3   2        2.49        1.31      0.36 o 
   5   3   2       50.02       49.57      1.19 o 
   6   3   2        2.05        0.70      0.64 o 
   7   3   2       13.29       14.83      1.51 o 
   8   3   2        0.06        0.58      0.97 o 
  -8   4   2        3.83        5.11      1.17 o 
  -7   4   2        9.70        8.02      0.94 o 
  -6   4   2        1.01       -0.18      0.58 o 
  -5   4   2        0.03       -0.13      0.36 o 
  -4   4   2       13.90       18.85      0.57 o 
  -3   4   2      113.10      160.42      2.20 o 
  -2   4   2      551.84      603.58      7.62 o 
  -1   4   2        6.38        7.04      0.26 o 
   0   4   2        3.93        1.17      0.16 o 
   1   4   2       60.94       54.76      0.65 o 
   2   4   2      223.82      228.11      2.59 o 
   3   4   2       67.54       73.66      1.36 o 
   4   4   2       31.78       32.97      0.70 o 
   5   4   2        5.37        4.07      0.45 o 
   6   4   2       10.46        6.73      0.76 o 
   7   4   2       13.48       11.68      1.08 o 
   8   4   2        1.74        1.96      1.42 o 
  -8   5   2        1.01        3.41      2.26 o 
  -7   5   2        0.43        1.08      1.20 o 
  -6   5   2       50.43       49.15      3.06 o 
  -5   5   2       22.29       23.93      1.48 o 
  -4   5   2      102.11       95.76      2.20 o 
  -3   5   2      438.37      485.11      6.29 o 
  -2   5   2      141.71      133.01      2.22 o 
  -1   5   2       59.02       57.61      1.00 o 
   0   5   2      159.66      161.68      1.69 o 
   1   5   2      578.56      674.74      5.88 o 
   2   5   2      109.92      101.08      2.54 o 
   3   5   2        0.48        0.99      0.34 o 
   4   5   2       21.60       17.76      0.82 o 
   5   5   2       11.41       11.72      1.20 o 
   6   5   2       22.05       20.59      1.41 o 
   7   5   2        0.97        0.07      1.33 o 
   8   5   2        1.01        1.01      1.52 o 
  -8   6   2        5.15        5.42      2.58 o 
  -7   6   2       10.36        7.90      1.65 o 
  -6   6   2        1.40        1.54      0.96 o 
  -5   6   2        2.30        2.53      0.93 o 
  -4   6   2        0.47        1.46      0.39 o 
  -3   6   2       65.25       63.91      2.65 o 
  -2   6   2      263.92      250.64      3.35 o 
  -1   6   2       19.17       13.23      0.39 o 
   0   6   2       23.56       16.30      0.57 o 
   1   6   2      117.52      114.26      1.32 o 
   2   6   2        8.17        5.86      0.54 o 
   3   6   2        0.15        0.88      0.39 o 
   4   6   2       53.16       41.86      1.21 o 
   5   6   2       23.64       21.32      1.32 o 
   6   6   2        0.99        0.69      1.07 o 
   7   6   2        6.36        5.24      1.72 o 
   8   6   2        2.21        2.09      1.81 o 
  -8   7   2        0.77        1.66      1.75 o 
  -7   7   2       12.81       15.44      1.72 o 
  -6   7   2        2.20        1.45      1.23 o 
  -5   7   2       50.19       57.56      2.36 o 
  -4   7   2        2.31        2.01      0.70 o 
  -3   7   2      181.09      191.67      3.61 o 
  -2   7   2       10.32        9.08      0.57 o 
  -1   7   2      240.57      248.32      2.41 o 
   0   7   2       46.12       40.90      0.77 o 
   1   7   2        8.20        7.33      0.38 o 
   2   7   2       92.07       63.54      1.22 o 
   3   7   2       20.46       20.60      1.13 o 
   4   7   2        0.71       -0.10      0.64 o 
   5   7   2       45.30       52.13      2.00 o 
   6   7   2        0.84        0.51      0.82 o 
   7   7   2        9.85       12.81      2.15 o 
  -7   8   2        2.05        2.04      1.27 o 
  -6   8   2       22.98       23.20      1.85 o 
  -5   8   2       10.22        9.64      1.10 o 
  -4   8   2        7.01        3.89      0.88 o 
  -3   8   2        6.49        6.81      0.95 o 
  -2   8   2      162.55      173.48      2.64 o 
  -1   8   2       54.58       56.85      0.93 o 
   0   8   2        0.04       -0.15      0.26 o 
   1   8   2      653.01      692.87      6.86 o 
   2   8   2      368.61      354.78      4.58 o 
   3   8   2      292.09      301.34      6.67 o 
   4   8   2       44.11       48.07      1.86 o 
   5   8   2       14.94       14.81      1.29 o 
   6   8   2        1.63        1.61      1.15 o 
   7   8   2        2.45        3.69      1.72 o 
  -7   9   2        0.83        0.56      1.25 o 
  -6   9   2        5.23        6.31      1.37 o 
  -5   9   2        4.79        6.56      1.22 o 
  -4   9   2       22.63       23.35      1.37 o 
  -3   9   2      118.99      121.92      3.73 o 
  -2   9   2      131.40      124.13      2.22 o 
  -1   9   2        0.74        0.07      0.26 o 
   0   9   2       66.93       73.04      1.26 o 
   1   9   2       17.66       22.86      0.65 o 
   2   9   2       43.58       43.73      1.23 o 
   3   9   2      180.45      178.03      3.69 o 
   4   9   2        3.88        4.39      1.07 o 
   5   9   2        1.57       -1.26      1.35 o 
   6   9   2        5.77        8.38      1.51 o 
   7   9   2        0.04        1.11      1.32 o 
  -7  10   2       11.73       13.79      3.38 o 
  -6  10   2        0.11        1.68      1.43 o 
  -5  10   2        9.26        9.56      1.59 o 
  -4  10   2        9.05        8.85      1.20 o 
  -3  10   2       60.84       63.55      1.65 o 
  -2  10   2       19.11       18.49      1.25 o 
  -1  10   2       30.24       30.33      0.91 o 
   0  10   2       27.13       28.75      0.91 o 
   1  10   2       13.22       11.89      1.39 o 
   2  10   2       36.42       36.25      2.13 o 
   3  10   2        4.35        4.63      0.95 o 
   4  10   2        2.27        2.13      1.25 o 
   5  10   2        0.20       -0.39      1.09 o 
   6  10   2       11.22       16.00      2.26 o 
  -6  11   2        0.08        1.16      1.68 o 
  -5  11   2       16.98       16.51      3.17 o 
  -4  11   2       18.69       17.95      2.04 o 
  -3  11   2       22.56       19.90      1.41 o 
  -2  11   2        1.15        0.63      0.69 o 
  -1  11   2       29.80       32.47      1.33 o 
   0  11   2        8.97        9.62      0.76 o 
   1  11   2        7.30        5.22      0.77 o 
   2  11   2       12.14       11.22      0.90 o 
   3  11   2        0.20       -0.69      1.23 o 
   4  11   2        0.26       -1.46      1.55 o 
   5  11   2        1.60        1.88      2.09 o 
   6  11   2        1.32        3.69      1.67 o 
  -5  12   2        2.36        1.64      1.88 o 
  -4  12   2        9.78       13.42      2.67 o 
  -3  12   2       13.07       13.28      2.44 o 
  -2  12   2       25.08       24.74      1.94 o 
  -1  12   2       65.91       67.92      1.62 o 
   0  12   2       10.55       10.57      0.98 o 
   1  12   2        1.66        0.97      0.66 o 
   2  12   2        1.79       -1.21      1.21 o 
   3  12   2        3.44        2.26      1.73 o 
   4  12   2        0.37        0.45      1.22 o 
   5  12   2       12.84       15.42      2.30 o 
  -5  13   2        2.38        6.49      2.38 o 
  -4  13   2        5.25        7.35      2.19 o 
  -3  13   2       17.10       22.10      2.85 o 
  -2  13   2        3.61        1.46      1.63 o 
  -1  13   2       22.52       23.27      1.66 o 
   0  13   2        0.28        0.33      0.60 o 
   1  13   2        2.01        1.49      0.90 o 
   2  13   2        0.77        1.08      1.48 o 
   3  13   2       12.65       12.67      2.51 o 
   4  13   2        4.75        6.00      2.46 o 
  -4  14   2        2.60        1.79      1.86 o 
  -3  14   2        1.47        0.31      1.72 o 
  -2  14   2        0.14        0.25      1.61 o 
  -1  14   2        5.24        6.99      1.79 o 
   0  14   2       10.64       10.37      2.00 o 
   1  14   2        0.91        0.38      1.46 o 
   2  14   2        4.08        5.98      1.93 o 
   3  14   2        1.51        1.01      1.73 o 
  -2  15   2        0.25       -0.18      1.59 o 
  -1  15   2        0.15       -1.14      1.14 o 
   0  15   2        1.83        2.04      0.69 o 
   1  15   2        0.28        0.43      1.46 o 
   2  15   2        1.42        4.25      1.92 o 
  -9   0   3        8.27       13.62      2.67 o 
  -7   0   3      120.03      116.70      5.75 o 
  -5   0   3        3.31        2.63      0.50 o 
  -3   0   3      120.47      132.74      2.04 o 
  -1   0   3       60.05       66.47      1.09 o 
   1   0   3     7099.60     7131.60     77.33 o 
   3   0   3        4.17        3.09      0.36 o 
   5   0   3        9.44       10.74      0.77 o 
   7   0   3       47.52       52.18      3.76 o 
  -9   1   3        0.09       -0.49      1.21 o 
  -8   1   3        7.75       10.23      1.54 o 
  -7   1   3       10.74        8.28      1.34 o 
  -6   1   3       72.35       73.82      1.69 o 
  -5   1   3       20.03       18.58      0.61 o 
  -4   1   3       29.39       30.83      0.67 o 
  -3   1   3      564.05      607.81      5.62 o 
  -2   1   3     1479.35     1476.45     12.97 o 
  -1   1   3      285.16      291.09      2.59 o 
   0   1   3        0.52        0.14      0.28 o 
   1   1   3    17715.18    16883.93    123.06 o 
   2   1   3      107.93       96.48      1.07 o 
   3   1   3       37.46       30.64      0.64 o 
   4   1   3      113.71      117.95      1.72 o 
   5   1   3        0.48       -0.29      0.29 o 
   6   1   3        9.59        9.34      1.03 o 
   7   1   3        3.99        5.78      1.27 o 
   8   1   3        3.28        2.98      1.22 o 
  -9   2   3        2.35        1.05      2.04 o 
  -8   2   3        1.55        0.81      1.11 o 
  -7   2   3       19.87       18.91      1.66 o 
  -6   2   3       32.29       31.40      1.22 o 
  -5   2   3      294.21      287.99      3.65 o 
  -4   2   3       68.02       75.22      1.23 o 
  -3   2   3      263.25      324.85      3.40 o 
  -2   2   3      769.95      836.37      7.99 o 
  -1   2   3      718.41      681.98      6.57 o 
   0   2   3    16917.30    15563.20    129.93 o 
   1   2   3    15759.16    15239.31    132.70 o 
   2   2   3      541.77      579.66      5.06 o 
   3   2   3      347.02      345.95      3.39 o 
   4   2   3      175.62      201.11      2.65 o 
   5   2   3       10.04        9.73      0.62 o 
   6   2   3       82.26       84.61      2.53 o 
   7   2   3       10.01        7.88      1.36 o 
   8   2   3        0.28        1.14      0.94 o 
  -8   3   3        0.06        0.17      0.98 o 
  -7   3   3        7.37        9.26      1.27 o 
  -6   3   3      109.65      103.13      2.49 o 
  -5   3   3       32.79       35.18      0.99 o 
  -4   3   3        0.04       -0.14      0.26 o 
  -3   3   3     1567.47     1760.76     17.64 o 
  -2   3   3       17.36       16.34      0.42 o 
  -1   3   3      209.53      221.24      2.33 o 
   0   3   3    11112.79    10905.21    101.72 o 
   1   3   3     2439.36     2407.96     20.21 o 
   2   3   3      257.06      270.82      2.82 o 
   3   3   3       40.56       55.48      0.88 o 
   4   3   3       14.58       16.91      0.80 o 
   5   3   3       52.14       53.55      1.26 o 
   6   3   3       13.92       13.89      1.01 o 
   7   3   3        0.27        0.61      0.94 o 
   8   3   3        0.78        2.35      1.03 o 
  -8   4   3        0.38       -0.62      0.82 o 
  -7   4   3        1.52        2.10      0.91 o 
  -6   4   3       63.26       63.26      1.83 o 
  -5   4   3        9.65        8.50      0.60 o 
  -4   4   3       16.23       13.32      0.46 o 
  -3   4   3        0.81        3.93      0.25 o 
  -2   4   3       38.15       40.21      0.77 o 
  -1   4   3       85.73       99.19      1.22 o 
   0   4   3      158.56      182.87      2.10 o 
   1   4   3      573.15      656.64      6.04 o 
   2   4   3      198.21      177.04      1.76 o 
   3   4   3      444.47      488.86      5.01 o 
   4   4   3       14.28       15.76      0.53 o 
   5   4   3       24.59       22.66      0.84 o 
   6   4   3       11.53       10.61      0.97 o 
   7   4   3        1.46        0.94      0.98 o 
   8   4   3        5.18        3.63      0.92 o 
  -8   5   3        1.44        0.98      2.06 o 
  -7   5   3        0.09        0.60      1.18 o 
  -6   5   3        1.36        2.36      0.90 o 
  -5   5   3       69.32       68.40      2.80 o 
  -4   5   3        2.38        3.18      0.48 o 
  -3   5   3       71.05       63.40      1.33 o 
  -2   5   3       26.22       32.98      0.99 o 
  -1   5   3        2.77        3.67      0.35 o 
   0   5   3       38.79       32.36      0.63 o 
   1   5   3      486.13      525.58      4.93 o 
   2   5   3      193.70      152.40      2.19 o 
   3   5   3       39.38       44.59      1.05 o 
   4   5   3       26.91       31.31      1.10 o 
   5   5   3        0.02       -0.59      0.62 o 
   6   5   3        7.14        6.97      1.43 o 
   7   5   3       16.52       18.81      2.28 o 
   8   5   3       16.82       15.09      2.35 o 
  -8   6   3        3.56        0.47      2.24 o 
  -7   6   3        1.66        3.82      1.40 o 
  -6   6   3        3.72        3.09      1.03 o 
  -5   6   3       40.60       45.14      2.05 o 
  -4   6   3        3.29        3.15      0.48 o 
  -3   6   3       12.23       12.35      0.82 o 
  -2   6   3       52.52       48.50      1.12 o 
  -1   6   3        2.25        1.79      0.28 o 
   0   6   3       59.52       53.85      0.83 o 
   1   6   3        3.23       -0.04      0.18 o 
   2   6   3        5.92        4.41      0.44 o 
   3   6   3       63.51       59.55      1.14 o 
   4   6   3      169.97      179.55      3.07 o 
   5   6   3        9.78       11.37      1.13 o 
   6   6   3       28.15       27.59      1.64 o 
   7   6   3        8.25       10.04      1.97 o 
   8   6   3        0.55        1.23      2.17 o 
  -8   7   3        0.72        0.42      1.73 o 
  -7   7   3        3.92        3.24      1.50 o 
  -6   7   3        3.59        3.85      1.36 o 
  -5   7   3        0.60        0.79      0.84 o 
  -4   7   3       56.94       51.57      1.44 o 
  -3   7   3        2.76        3.67      0.66 o 
  -2   7   3       72.07       80.81      1.53 o 
  -1   7   3      169.66      167.61      1.87 o 
   0   7   3        0.35        0.32      0.23 o 
   1   7   3        1.47        1.63      0.21 o 
   2   7   3       14.78       12.70      0.85 o 
   3   7   3       14.04       13.74      0.69 o 
   4   7   3       52.10       57.97      1.98 o 
   5   7   3        7.55        6.52      1.03 o 
   6   7   3        0.28        0.07      0.94 o 
   7   7   3        0.15       -0.86      2.27 o 
  -7   8   3        4.75        4.55      1.37 o 
  -6   8   3        8.62       11.95      1.61 o 
  -5   8   3        3.27        2.31      0.85 o 
  -4   8   3      112.31      110.01      2.76 o 
  -3   8   3       91.61       86.67      2.23 o 
  -2   8   3       72.98       79.38      1.59 o 
  -1   8   3       93.75       94.28      1.31 o 
   0   8   3       19.91       19.85      0.59 o 
   1   8   3      220.94      241.20      2.90 o 
   2   8   3      184.75      167.89      2.77 o 
   3   8   3        1.21        2.19      0.52 o 
   4   8   3        0.15        0.32      0.67 o 
   5   8   3        1.74        1.92      0.87 o 
   6   8   3        0.48       -0.04      1.04 o 
   7   8   3        1.72        2.57      1.81 o 
  -7   9   3        4.02        5.52      1.45 o 
  -6   9   3        1.80        1.41      1.06 o 
  -5   9   3       24.70       28.51      1.85 o 
  -4   9   3        0.81       -0.78      0.78 o 
  -3   9   3       18.07       21.43      1.23 o 
  -2   9   3        1.02        0.33      0.41 o 
  -1   9   3      121.88      129.11      1.80 o 
   0   9   3        6.94        6.70      0.49 o 
   1   9   3       72.00       71.00      1.25 o 
   2   9   3       89.96       82.35      1.94 o 
   3   9   3       11.21       10.98      0.70 o 
   4   9   3        0.01       -0.67      0.67 o 
   5   9   3       10.41       13.10      1.57 o 
   6   9   3        0.03        0.67      1.06 o 
   7   9   3       13.56       16.46      2.50 o 
  -7  10   3        0.64        4.48      2.37 o 
  -6  10   3        1.90        0.92      3.07 o 
  -5  10   3        2.29        3.47      1.52 o 
  -4  10   3       35.78       37.94      2.34 o 
  -3  10   3        9.63        8.52      1.04 o 
  -2  10   3        0.29        0.19      0.57 o 
  -1  10   3       14.41       17.48      0.74 o 
   0  10   3       34.86       30.91      1.04 o 
   1  10   3       17.08       17.30      1.05 o 
   2  10   3       41.74       43.37      2.27 o 
   3  10   3        0.17        0.35      0.77 o 
   4  10   3       14.25       11.63      1.65 o 
   5  10   3        8.08        9.40      1.75 o 
   6  10   3        8.91       10.50      2.36 o 
  -6  11   3        2.94        6.83      2.53 o 
  -5  11   3        0.02       -0.57      1.09 o 
  -4  11   3        7.70        8.32      1.44 o 
  -3  11   3       34.27       36.29      2.32 o 
  -2  11   3        4.44        5.24      0.83 o 
  -1  11   3        4.63        4.43      0.54 o 
   0  11   3       41.41       39.71      1.34 o 
   1  11   3        3.26        2.84      0.72 o 
   2  11   3        0.01       -0.29      0.53 o 
   3  11   3        0.79       -0.14      1.41 o 
   4  11   3        1.80        2.10      1.28 o 
   5  11   3        1.57        2.50      1.53 o 
   6  11   3        2.28        1.11      2.93 o 
  -5  12   3        2.27        3.32      2.02 o 
  -4  12   3        0.95        3.56      1.88 o 
  -3  12   3        7.00        3.47      1.77 o 
  -2  12   3        0.03       -0.24      0.70 o 
  -1  12   3       27.47       30.97      1.56 o 
   0  12   3       28.04       30.76      1.24 o 
   1  12   3        2.33        0.96      0.67 o 
   2  12   3        0.32       -0.45      1.23 o 
   3  12   3        2.54        0.76      1.68 o 
   4  12   3        9.33       10.17      2.51 o 
   5  12   3        0.68       -0.72      2.70 o 
  -5  13   3        1.38        1.93      2.08 o 
  -4  13   3       20.28       22.60      3.18 o 
  -3  13   3        6.98        4.50      1.95 o 
  -2  13   3        9.19       12.34      2.29 o 
  -1  13   3       16.95       18.12      1.48 o 
   0  13   3       17.45       19.47      1.02 o 
   1  13   3        0.05       -0.76      0.76 o 
   2  13   3        5.48        4.73      1.86 o 
   3  13   3        1.07        0.52      1.68 o 
   4  13   3        0.80       -1.64      1.72 o 
  -4  14   3        4.67        5.49      2.33 o 
  -3  14   3        0.09       -1.43      1.43 o 
  -2  14   3        0.18       -1.36      1.36 o 
  -1  14   3       10.38        8.44      1.79 o 
   0  14   3        0.46       -0.37      0.72 o 
   1  14   3        5.67        4.68      1.79 o 
   2  14   3        0.31        1.16      1.66 o 
   3  14   3        1.09        4.57      2.02 o 
  -2  15   3        0.19       -0.96      1.52 o 
  -1  15   3        0.04       -1.23      1.23 o 
   0  15   3        0.06        0.16      1.07 o 
   1  15   3        4.06        7.37      1.93 o 
   2  15   3        4.18        3.69      2.02 o 
  -8   0   4        3.37        2.53      1.73 o 
  -6   0   4       19.44       17.94      1.17 o 
  -4   0   4       98.86       93.68      2.53 o 
  -2   0   4     2041.06     2187.80     25.65 o 
   0   0   4      223.10      245.28      3.20 o 
   2   0   4       53.53       38.02      0.81 o 
   4   0   4      910.89      889.50     12.08 o 
   6   0   4        0.01       -0.61      1.19 o 
   8   0   4        2.37        7.19      2.15 o 
  -9   1   4        2.07        2.24      1.64 o 
  -8   1   4        3.65        4.52      1.81 o 
  -7   1   4        0.23        0.47      1.08 o 
  -6   1   4       20.68       19.55      0.94 o 
  -5   1   4       54.44       49.88      1.13 o 
  -4   1   4       73.35       62.69      0.99 o 
  -3   1   4       34.67       36.68      0.66 o 
  -2   1   4       77.81       77.00      0.97 o 
  -1   1   4      144.05      119.17      1.22 o 
   0   1   4     2687.19     2652.12     23.27 o 
   1   1   4       82.45       74.01      1.06 o 
   2   1   4      117.88       80.95      0.94 o 
   3   1   4      424.87      425.98      4.15 o 
   4   1   4       33.61       37.03      0.79 o 
   5   1   4        0.01       -0.33      0.33 o 
   6   1   4        3.84        3.15      1.09 o 
   7   1   4        0.44       -0.77      0.94 o 
   8   1   4        3.00        1.00      1.02 o 
  -9   2   4        0.08       -0.24      1.84 o 
  -8   2   4        1.77       -0.51      1.08 o 
  -7   2   4        3.82        4.52      2.18 o 
  -6   2   4      110.56      102.83      2.21 o 
  -5   2   4      112.64      108.88      1.50 o 
  -4   2   4      424.05      419.37      4.11 o 
  -3   2   4        5.27        4.71      0.29 o 
  -2   2   4      347.48      348.60      3.79 o 
  -1   2   4       73.35       72.18      1.02 o 
   0   2   4     2009.91     2037.30     17.10 o 
   1   2   4        8.57       13.68      0.57 o 
   2   2   4        9.56        7.96      0.58 o 
   3   2   4        5.49        5.68      0.28 o 
   4   2   4       17.01       20.44      0.51 o 
   5   2   4       23.06       25.76      0.83 o 
   6   2   4        6.77        8.44      1.03 o 
   7   2   4       19.80       19.73      1.55 o 
   8   2   4        0.01        1.15      0.96 o 
  -8   3   4        5.17        4.85      1.21 o 
  -7   3   4        3.67        2.79      1.81 o 
  -6   3   4        0.01        0.65      0.65 o 
  -5   3   4        0.06       -0.41      0.41 o 
  -4   3   4      152.69      158.42      3.32 o 
  -3   3   4      311.49      325.51      3.69 o 
  -2   3   4       70.09       63.36      0.98 o 
  -1   3   4      491.94      484.88      5.13 o 
   0   3   4      650.87      667.27      6.13 o 
   1   3   4       55.05       46.85      0.62 o 
   2   3   4      350.08      371.78      3.86 o 
   3   3   4        9.12        8.82      0.40 o 
   4   3   4       20.89       17.72      0.59 o 
   5   3   4       38.17       39.85      1.08 o 
   6   3   4        3.92        3.83      0.78 o 
   7   3   4        1.27        3.45      0.96 o 
   8   3   4        0.87        0.09      0.89 o 
  -8   4   4        0.52       -0.01      1.09 o 
  -7   4   4        3.65        2.87      0.82 o 
  -6   4   4       47.30       45.07      1.81 o 
  -5   4   4        7.67        5.99      0.59 o 
  -4   4   4        9.93       15.47      0.52 o 
  -3   4   4      106.78      127.07      1.58 o 
  -2   4   4      232.04      210.03      2.70 o 
  -1   4   4        1.61        1.59      0.21 o 
   0   4   4      876.40      925.82      9.45 o 
   1   4   4      538.16      571.33      5.06 o 
   2   4   4      211.12      222.60      2.34 o 
   3   4   4       29.22       26.48      0.71 o 
   4   4   4        8.02        9.47      0.49 o 
   5   4   4       13.51       13.54      0.70 o 
   6   4   4        0.56       -0.53      0.53 o 
   7   4   4       28.93       26.87      1.57 o 
   8   4   4        0.88        1.21      1.03 o 
  -8   5   4        3.35        4.12      2.19 o 
  -7   5   4        0.14       -0.01      1.06 o 
  -6   5   4        0.71        0.45      0.57 o 
  -5   5   4       59.17       49.05      1.38 o 
  -4   5   4       82.60       79.55      1.49 o 
  -3   5   4       77.24       86.23      1.28 o 
  -2   5   4       33.05       37.19      0.71 o 
  -1   5   4        3.41        3.06      0.25 o 
   0   5   4      369.58      342.26      3.75 o 
   1   5   4      578.67      572.25      5.10 o 
   2   5   4       32.23       56.59      0.86 o 
   3   5   4       88.22       84.19      1.88 o 
   4   5   4      156.92      164.34      2.89 o 
   5   5   4       17.11       17.70      1.22 o 
   6   5   4        0.94        1.06      0.80 o 
   7   5   4       17.74       20.03      2.37 o 
   8   5   4        0.19        0.44      2.35 o 
  -8   6   4        0.03       -1.88      1.88 o 
  -7   6   4        0.83        0.12      0.92 o 
  -6   6   4       13.83       17.28      1.55 o 
  -5   6   4        2.26        2.22      1.21 o 
  -4   6   4        2.99        4.85      0.56 o 
  -3   6   4        0.88        0.78      0.33 o 
  -2   6   4      215.33      238.57      3.17 o 
  -1   6   4      770.21      818.78      7.53 o 
   0   6   4       30.94       48.52      0.81 o 
   1   6   4      111.97      135.01      1.66 o 
   2   6   4       94.90      105.18      1.91 o 
   3   6   4      168.28      161.25      2.73 o 
   4   6   4      198.86      202.18      4.06 o 
   5   6   4       12.79       12.57      1.14 o 
   6   6   4        1.05        1.09      0.92 o 
   7   6   4        4.01        4.38      1.69 o 
  -8   7   4        0.92       -1.32      2.01 o 
  -7   7   4       11.25       15.70      2.16 o 
  -6   7   4        9.83       10.73      1.36 o 
  -5   7   4        2.85        2.98      0.99 o 
  -4   7   4        5.65        6.85      1.20 o 
  -3   7   4        0.92       -0.03      0.60 o 
  -2   7   4       32.25       28.68      0.64 o 
  -1   7   4      120.17      133.96      1.59 o 
   0   7   4        1.17       -0.10      0.19 o 
   1   7   4        3.51        2.07      0.26 o 
   2   7   4       34.95       44.70      1.16 o 
   3   7   4       35.19       38.83      1.17 o 
   4   7   4       31.08       30.00      1.91 o 
   5   7   4        2.17        1.33      0.80 o 
   6   7   4        3.09        3.67      1.05 o 
   7   7   4        3.09        2.43      1.71 o 
  -7   8   4        0.15        0.36      1.13 o 
  -6   8   4       13.17       18.42      2.12 o 
  -5   8   4       92.24       90.43      3.85 o 
  -4   8   4       93.48       97.07      2.59 o 
  -3   8   4       19.82       21.67      1.46 o 
  -2   8   4        4.43        4.67      0.50 o 
  -1   8   4        2.52        2.76      0.29 o 
   0   8   4        0.44       -0.24      0.24 o 
   1   8   4       38.97       38.93      0.79 o 
   2   8   4       19.89       23.64      1.33 o 
   3   8   4        2.00        3.00      0.51 o 
   4   8   4        5.40        4.25      0.86 o 
   5   8   4        9.37       10.24      1.18 o 
   6   8   4        0.02        1.02      1.09 o 
   7   8   4        0.27        0.54      1.63 o 
  -7   9   4        1.22       -0.34      1.36 o 
  -6   9   4        6.09        5.14      1.37 o 
  -5   9   4        5.04        7.98      1.25 o 
  -4   9   4       12.23       11.29      1.07 o 
  -3   9   4      207.64      207.99      6.01 o 
  -2   9   4        4.75        5.02      0.65 o 
  -1   9   4       16.10       15.97      0.62 o 
   0   9   4       52.09       52.49      1.16 o 
   1   9   4        5.05        5.17      0.41 o 
   2   9   4       42.59       38.14      1.27 o 
   3   9   4        0.02        0.23      0.43 o 
   4   9   4        1.48        2.26      0.79 o 
   5   9   4        4.01        5.14      1.25 o 
   6   9   4        0.01       -0.55      1.38 o 
  -7  10   4        1.31        1.99      2.15 o 
  -6  10   4        0.46        2.25      1.42 o 
  -5  10   4        1.53        3.04      1.25 o 
  -4  10   4        0.76        1.45      0.91 o 
  -3  10   4        0.41       -0.38      0.70 o 
  -2  10   4        6.56        6.72      0.79 o 
  -1  10   4        0.33        0.17      0.36 o 
   0  10   4       27.51       27.90      1.02 o 
   1  10   4       44.03       46.76      1.26 o 
   2  10   4        5.62        5.79      0.73 o 
   3  10   4       12.02       10.09      1.39 o 
   4  10   4       19.32       23.10      2.13 o 
   5  10   4        0.00        0.56      1.23 o 
   6  10   4        0.11       -0.16      1.45 o 
  -6  11   4        1.14        3.00      2.08 o 
  -5  11   4        0.11        1.05      1.82 o 
  -4  11   4        0.25        1.95      1.73 o 
  -3  11   4       19.80       23.08      1.96 o 
  -2  11   4       19.80       22.26      2.10 o 
  -1  11   4       96.71       94.68      1.97 o 
   0  11   4        1.99        1.27      0.59 o 
   1  11   4       17.14       17.00      1.09 o 
   2  11   4       14.47       12.92      0.98 o 
   3  11   4        9.62        7.64      1.97 o 
   4  11   4        0.10        0.21      1.18 o 
   5  11   4       14.09       14.30      2.13 o 
  -5  12   4        1.04        1.77      1.92 o 
  -4  12   4        4.69        4.68      1.97 o 
  -3  12   4        1.61        1.99      1.57 o 
  -2  12   4       27.95       28.95      1.76 o 
  -1  12   4      145.93      157.95      3.02 o 
   0  12   4       16.55       16.61      0.94 o 
   1  12   4        5.14        4.66      0.83 o 
   2  12   4       11.75        9.92      2.04 o 
   3  12   4        0.80       -0.38      1.54 o 
   4  12   4       10.18       12.95      2.78 o 
   5  12   4        0.76       -1.26      1.26 o 
  -5  13   4        1.68        3.41      2.04 o 
  -4  13   4        1.87        1.19      1.81 o 
  -3  13   4        1.79        0.22      1.54 o 
  -2  13   4       40.86       36.41      3.32 o 
  -1  13   4       11.78       12.08      0.89 o 
   0  13   4        9.58       11.57      0.86 o 
   1  13   4        0.71        1.41      1.15 o 
   2  13   4        0.00        0.25      1.52 o 
   3  13   4        0.45        1.63      1.72 o 
   4  13   4        5.40        8.85      2.58 o 
  -4  14   4        0.05       -0.51      1.90 o 
  -3  14   4        0.24       -0.67      1.68 o 
  -2  14   4        0.81        1.36      1.68 o 
  -1  14   4        0.13       -0.96      1.28 o 
   0  14   4        0.02       -0.51      0.74 o 
   1  14   4        0.09       -1.23      1.39 o 
   2  14   4        2.01        0.99      1.77 o 
   3  14   4        0.04        0.34      1.64 o 
  -2  15   4        0.01       -1.10      1.50 o 
  -1  15   4        0.51       -1.26      1.26 o 
   0  15   4        0.40       -0.58      0.58 o 
   1  15   4        3.43        3.76      1.82 o 
   2  15   4        0.01       -1.10      1.55 o 
  -9   0   5        9.67       11.98      2.73 o 
  -7   0   5       30.69       35.59      3.18 o 
  -5   0   5      566.71      583.59      9.44 o 
  -3   0   5      118.79      126.31      2.03 o 
  -1   0   5       19.26       19.10      0.64 o 
   1   0   5       53.62       31.57      0.65 o 
   3   0   5     1064.56     1124.74     13.19 o 
   5   0   5        0.75       -0.17      0.48 o 
   7   0   5        0.89        0.80      1.19 o 
  -9   1   5        0.83       -0.36      1.26 o 
  -8   1   5        2.92        2.56      1.27 o 
  -7   1   5        1.58        1.46      2.26 o 
  -6   1   5       67.78       67.01      1.62 o 
  -5   1   5      190.05      196.87      2.39 o 
  -4   1   5        1.19        0.48      0.22 o 
  -3   1   5        8.16        6.20      0.31 o 
  -2   1   5        0.00        1.96      0.21 o 
  -1   1   5       85.72       96.83      1.13 o 
   0   1   5     1282.90     1266.93     10.22 o 
   1   1   5        1.55        1.35      0.18 o 
   2   1   5        7.24       10.42      0.34 o 
   3   1   5       21.70       35.76      0.65 o 
   4   1   5        0.03        0.06      0.24 o 
   5   1   5        4.86        4.49      0.45 o 
   6   1   5        2.29        1.69      1.03 o 
   7   1   5       10.87       10.39      1.29 o 
   8   1   5        2.94        4.00      1.06 o 
  -9   2   5        0.81        2.63      1.31 o 
  -8   2   5        1.26        1.73      1.14 o 
  -7   2   5        0.00        0.49      0.89 o 
  -6   2   5      168.87      162.25      2.93 o 
  -5   2   5       41.68       42.54      0.89 o 
  -4   2   5       13.55       10.06      0.44 o 
  -3   2   5      104.15      106.35      1.40 o 
  -2   2   5       66.71       70.41      1.08 o 
  -1   2   5       45.65       52.58      0.76 o 
   0   2   5     2534.34     2609.18     21.85 o 
   1   2   5       88.26      101.73      1.29 o 
   2   2   5      101.34      113.68      1.43 o 
   3   2   5       80.55       89.31      1.10 o 
   4   2   5       48.20       51.01      0.84 o 
   5   2   5        0.81        1.03      0.43 o 
   6   2   5       60.46       58.72      2.74 o 
   7   2   5        3.04        1.64      0.94 o 
   8   2   5        2.67        2.62      1.89 o 
  -8   3   5        0.06        0.26      1.00 o 
  -7   3   5        7.34        8.10      1.30 o 
  -6   3   5        2.30        1.39      0.67 o 
  -5   3   5       22.92       18.15      0.87 o 
  -4   3   5       24.76       21.56      0.69 o 
  -3   3   5        0.03        0.83      0.25 o 
  -2   3   5      203.02      221.74      2.61 o 
  -1   3   5       12.59        9.76      0.38 o 
   0   3   5     2806.57     3017.35     26.55 o 
   1   3   5      167.46      170.30      1.65 o 
   2   3   5       26.44       27.90      0.59 o 
   3   3   5        8.82       11.61      0.47 o 
   4   3   5       73.47       69.83      1.41 o 
   5   3   5       24.17       24.31      0.98 o 
   6   3   5        0.70        0.51      0.64 o 
   7   3   5        3.74        3.19      0.98 o 
   8   3   5        2.40        3.50      1.06 o 
  -8   4   5        0.43        0.95      0.96 o 
  -7   4   5        9.43        8.21      1.16 o 
  -6   4   5       26.19       24.60      1.27 o 
  -5   4   5       89.79       90.95      1.89 o 
  -4   4   5       38.28       42.57      0.86 o 
  -3   4   5      306.51      294.79      3.19 o 
  -2   4   5      285.53      299.56      3.72 o 
  -1   4   5      408.18      427.91      4.66 o 
   0   4   5       97.37       68.99      1.07 o 
   1   4   5      146.88      167.37      1.74 o 
   2   4   5     1185.43     1319.01     14.52 o 
   3   4   5       85.28       77.33      1.46 o 
   4   4   5       20.91       18.63      0.70 o 
   5   4   5        4.87        4.79      0.57 o 
   6   4   5       15.34       15.99      1.07 o 
   7   4   5        0.23        1.02      0.82 o 
   8   4   5        3.79        2.34      0.93 o 
  -8   5   5        0.09       -0.38      1.92 o 
  -7   5   5        0.25        0.55      1.52 o 
  -6   5   5       12.04       11.55      0.88 o 
  -5   5   5       25.76       25.30      0.90 o 
  -4   5   5        7.79       10.70      0.49 o 
  -3   5   5       88.99       95.64      1.32 o 
  -2   5   5      923.78     1001.73     10.35 o 
  -1   5   5       11.05       17.71      0.52 o 
   0   5   5        0.44        5.22      0.40 o 
   1   5   5      638.60      659.58      6.54 o 
   2   5   5      210.24      203.25      2.35 o 
   3   5   5      229.03      216.95      2.92 o 
   4   5   5       35.26       36.62      1.17 o 
   5   5   5       10.41        8.93      0.71 o 
   6   5   5        2.70        3.60      0.97 o 
   7   5   5        1.99        4.85      1.73 o 
  -8   6   5        8.22       10.03      3.00 o 
  -7   6   5        0.01        0.12      0.95 o 
  -6   6   5       56.90       58.84      2.52 o 
  -5   6   5        7.69        6.33      1.10 o 
  -4   6   5       22.06       20.79      0.99 o 
  -3   6   5        3.52        5.24      0.34 o 
  -2   6   5      145.02      151.81      1.90 o 
  -1   6   5      267.91      292.94      2.98 o 
   0   6   5      198.56      232.67      2.44 o 
   1   6   5       74.21       52.41      0.91 o 
   2   6   5        0.02        0.50      0.23 o 
   3   6   5      452.71      426.39      5.95 o 
   4   6   5       10.35        9.04      0.98 o 
   5   6   5        3.17        2.34      0.82 o 
   6   6   5        3.80        1.85      0.94 o 
   7   6   5        3.56        3.91      1.65 o 
  -8   7   5        7.57       12.61      3.25 o 
  -7   7   5        3.32        5.19      1.52 o 
  -6   7   5        1.56        1.48      0.96 o 
  -5   7   5       15.84       15.63      1.78 o 
  -4   7   5      117.65      122.20      3.37 o 
  -3   7   5        4.73        6.80      0.91 o 
  -2   7   5      177.16      188.23      2.13 o 
  -1   7   5        6.41        6.79      0.39 o 
   0   7   5       35.82       32.84      0.70 o 
   1   7   5       27.34       28.43      0.68 o 
   2   7   5      141.32      136.84      2.46 o 
   3   7   5      146.67      131.89      2.46 o 
   4   7   5       99.41      101.98      2.73 o 
   5   7   5        0.77        1.11      0.82 o 
   6   7   5        3.68        4.65      1.25 o 
   7   7   5        0.10        0.71      1.64 o 
  -7   8   5        0.61        1.80      1.37 o 
  -6   8   5        3.13        1.38      1.26 o 
  -5   8   5        2.96        0.65      0.86 o 
  -4   8   5       43.98       49.96      2.22 o 
  -3   8   5       29.68       30.74      1.36 o 
  -2   8   5       24.63       23.40      0.70 o 
  -1   8   5        0.18        0.02      0.27 o 
   0   8   5        4.07        3.74      0.37 o 
   1   8   5        6.31        2.53      0.35 o 
   2   8   5       32.17       26.75      1.01 o 
   3   8   5        0.33        0.50      0.58 o 
   4   8   5       10.73       11.44      1.12 o 
   5   8   5        8.34        8.49      1.19 o 
   6   8   5       13.97       19.47      1.92 o 
   7   8   5       10.20       14.69      4.86 o 
  -7   9   5        1.48        0.97      1.27 o 
  -6   9   5        0.10       -0.50      0.96 o 
  -5   9   5       36.97       38.18      2.31 o 
  -4   9   5       33.01       32.55      1.55 o 
  -3   9   5        2.24        1.99      0.75 o 
  -2   9   5        4.09        4.11      0.46 o 
  -1   9   5      147.76      142.26      2.13 o 
   0   9   5        1.93        2.45      0.46 o 
   1   9   5       18.39       17.99      0.77 o 
   2   9   5       13.18       14.67      1.50 o 
   3   9   5        9.90        7.76      0.81 o 
   4   9   5        0.05       -0.71      0.71 o 
   5   9   5       20.39       20.40      1.80 o 
   6   9   5        0.96        0.84      1.16 o 
  -6  10   5        0.79        1.83      1.37 o 
  -5  10   5        0.50        0.67      1.15 o 
  -4  10   5       41.37       44.09      4.79 o 
  -3  10   5       65.68       69.82      2.66 o 
  -2  10   5        0.74        0.89      0.62 o 
  -1  10   5        2.11        0.34      0.39 o 
   0  10   5       55.83       61.43      1.66 o 
   1  10   5       65.00       62.43      1.31 o 
   2  10   5       53.03       52.80      2.31 o 
   3  10   5        1.07       -0.76      1.10 o 
   4  10   5        0.03       -0.88      1.27 o 
   5  10   5        0.21       -0.76      1.77 o 
   6  10   5        1.54        1.18      1.45 o 
  -6  11   5        8.74       12.03      2.89 o 
  -5  11   5        1.03        1.26      1.79 o 
  -4  11   5       11.25        7.32      2.15 o 
  -3  11   5       18.45       19.53      2.66 o 
  -2  11   5      179.35      189.34      4.16 o 
  -1  11   5       59.75       62.85      1.71 o 
   0  11   5      104.20      102.12      2.29 o 
   1  11   5        6.19        5.74      0.82 o 
   2  11   5       14.73       16.32      1.11 o 
   3  11   5        6.90       10.01      2.29 o 
   4  11   5       13.27       11.54      2.35 o 
   5  11   5        0.01       -0.84      2.22 o 
  -5  12   5        0.07        0.43      1.64 o 
  -4  12   5        1.65        1.39      1.73 o 
  -3  12   5        3.24        1.50      1.57 o 
  -2  12   5       19.54       18.37      1.78 o 
  -1  12   5        2.02        2.16      0.65 o 
   0  12   5        4.22        3.85      0.84 o 
   1  12   5       10.72       11.60      1.03 o 
   2  12   5        0.41        0.83      1.39 o 
   3  12   5        5.26        5.98      2.11 o 
   4  12   5        4.50        1.19      1.95 o 
   5  12   5        3.47        3.64      1.78 o 
  -5  13   5        0.00        1.57      1.90 o 
  -4  13   5        0.01        0.25      1.66 o 
  -3  13   5        0.60       -0.98      1.45 o 
  -2  13   5        2.69        3.20      1.75 o 
  -1  13   5       23.31       26.87      1.31 o 
   0  13   5        0.17        0.01      0.64 o 
   1  13   5        0.47        1.07      0.89 o 
   2  13   5        0.23       -1.37      1.37 o 
   3  13   5        0.02        0.52      1.75 o 
   4  13   5        0.13       -1.64      1.64 o 
  -4  14   5        0.02       -1.59      1.59 o 
  -3  14   5        1.12        0.02      1.66 o 
  -2  14   5        0.42       -1.36      1.36 o 
  -1  14   5        0.34       -1.28      1.28 o 
   0  14   5        0.51       -0.76      0.76 o 
   1  14   5        7.85        7.50      2.04 o 
   2  14   5        0.36       -1.36      1.36 o 
   3  14   5        1.12        1.86      1.79 o 
  -2  15   5        0.35       -1.21      1.61 o 
  -1  15   5        1.40       -0.78      1.45 o 
   0  15   5        0.17       -0.11      1.23 o 
   1  15   5        3.15        4.75      1.90 o 
  -8   0   6        0.78        1.99      1.81 o 
  -6   0   6      276.70      249.04      7.67 o 
  -4   0   6       63.50       58.69      1.35 o 
  -2   0   6     3018.02     3368.83     43.80 o 
   0   0   6      247.86      207.85      2.64 o 
   2   0   6       64.96       52.17      1.54 o 
   4   0   6        5.78        6.82      0.58 o 
   6   0   6       11.53       12.54      1.58 o 
   8   0   6        1.05        1.76      1.30 o 
  -9   1   6        1.74        0.50      1.27 o 
  -8   1   6        2.89        5.46      1.40 o 
  -7   1   6        0.21        0.24      1.11 o 
  -6   1   6       78.13       84.63      2.19 o 
  -5   1   6      155.31      149.85      1.95 o 
  -4   1   6       34.40       39.69      0.77 o 
  -3   1   6      792.87      884.90      8.09 o 
  -2   1   6      786.32      872.89      7.91 o 
  -1   1   6      129.47      135.97      1.52 o 
   0   1   6      112.39      110.53      1.24 o 
   1   1   6       83.11       92.87      1.25 o 
   2   1   6       17.97        9.46      0.37 o 
   3   1   6      412.12      401.07      3.78 o 
   4   1   6       15.81       19.03      0.53 o 
   5   1   6        0.42        0.44      0.35 o 
   6   1   6        0.49        0.62      0.87 o 
   7   1   6        0.00       -0.74      0.74 o 
   8   1   6        0.95        0.43      0.93 o 
  -8   2   6        6.63        7.24      1.46 o 
  -7   2   6        0.76        0.35      0.94 o 
  -6   2   6       26.35       27.50      1.16 o 
  -5   2   6        0.59        0.20      0.37 o 
  -4   2   6       10.58       12.86      0.50 o 
  -3   2   6       10.99       12.59      0.46 o 
  -2   2   6        2.53        5.23      0.33 o 
  -1   2   6        5.16        5.39      0.27 o 
   0   2   6      794.01      794.41      7.70 o 
   1   2   6      620.15      653.38      6.25 o 
   2   2   6      692.43      725.71      6.75 o 
   3   2   6      139.51      127.76      1.54 o 
   4   2   6      130.29      130.61      1.55 o 
   5   2   6       44.33       45.20      1.12 o 
   6   2   6       14.00       16.38      1.40 o 
   7   2   6        2.88        5.72      1.02 o 
   8   2   6        1.95        1.51      0.93 o 
  -8   3   6        3.36        4.34      1.27 o 
  -7   3   6        1.14       -0.21      0.88 o 
  -6   3   6        8.13        9.09      0.90 o 
  -5   3   6       49.98       51.19      1.42 o 
  -4   3   6      199.98      206.21      2.69 o 
  -3   3   6        1.21        3.11      0.31 o 
  -2   3   6      103.64      114.27      1.73 o 
  -1   3   6      208.61      192.85      2.21 o 
   0   3   6       12.16       11.96      0.38 o 
   1   3   6     3253.38     3295.02     30.61 o 
   2   3   6      975.78      958.84      8.28 o 
   3   3   6       61.30       59.19      0.94 o 
   4   3   6       12.99       14.61      0.52 o 
   5   3   6       55.37       51.46      1.58 o 
   6   3   6       10.21        9.16      0.99 o 
   7   3   6        3.96        1.56      0.94 o 
   8   3   6        1.08        2.95      0.98 o 
  -8   4   6        4.78        3.54      1.12 o 
  -7   4   6        3.72        4.81      1.02 o 
  -6   4   6       31.60       31.67      1.41 o 
  -5   4   6      143.10      133.33      2.21 o 
  -4   4   6        2.15        1.40      0.33 o 
  -3   4   6        2.82        2.18      0.29 o 
  -2   4   6      702.60      765.27      7.99 o 
  -1   4   6      423.59      390.05      4.34 o 
   0   4   6       51.47       61.57      0.88 o 
   1   4   6     5471.81     5468.56     45.36 o 
   2   4   6     1313.81     1352.40     13.03 o 
   3   4   6       41.92       39.04      1.07 o 
   4   4   6      117.21      127.64      2.19 o 
   5   4   6       14.94       17.18      0.98 o 
   6   4   6        0.00       -0.60      0.60 o 
   7   4   6       28.22       29.81      1.70 o 
  -8   5   6        7.50        8.35      0.90 o 
  -7   5   6        3.87        3.93      0.80 o 
  -6   5   6        2.23        2.64      1.12 o 
  -5   5   6      142.68      139.76      2.49 o 
  -4   5   6       48.14       45.80      1.11 o 
  -3   5   6        0.09       -0.04      0.23 o 
  -2   5   6      185.65      189.10      2.40 o 
  -1   5   6       31.25       33.16      0.78 o 
   0   5   6       47.65       34.03      0.77 o 
   1   5   6     1625.45     1718.25     15.29 o 
   2   5   6        8.84       13.13      0.46 o 
   3   5   6       10.37       11.45      0.55 o 
   4   5   6        4.49        4.99      0.63 o 
   5   5   6       17.49       15.77      0.95 o 
   6   5   6        9.47       12.23      1.25 o 
   7   5   6        3.89        2.12      1.53 o 
  -8   6   6        1.84        2.69      2.22 o 
  -7   6   6        0.14       -0.88      0.88 o 
  -6   6   6       47.08       46.44      2.25 o 
  -5   6   6        0.15       -0.38      0.82 o 
  -4   6   6      109.14      106.41      1.70 o 
  -3   6   6       71.10       77.82      1.36 o 
  -2   6   6      115.26      114.64      1.59 o 
  -1   6   6       29.19       28.62      0.61 o 
   0   6   6       62.46       54.38      0.95 o 
   1   6   6       77.50       80.97      1.57 o 
   2   6   6      217.16      202.09      2.26 o 
   3   6   6        0.03       -0.31      0.31 o 
   4   6   6       12.93       13.08      1.13 o 
   5   6   6        0.65        1.07      0.78 o 
   6   6   6        2.83        2.70      0.99 o 
   7   6   6        0.01        0.98      2.99 o 
  -8   7   6        1.37        0.76      2.40 o 
  -7   7   6        0.86        0.04      3.72 o 
  -6   7   6        0.13        0.10      0.88 o 
  -5   7   6       40.07       39.46      2.03 o 
  -4   7   6       21.03       22.81      1.54 o 
  -3   7   6       38.54       36.92      1.17 o 
  -2   7   6       11.34       10.77      0.49 o 
  -1   7   6       31.52       32.31      0.77 o 
   0   7   6       35.89       28.64      0.66 o 
   1   7   6        0.23        0.74      0.35 o 
   2   7   6      204.89      214.45      2.51 o 
   3   7   6       49.07       45.58      1.73 o 
   4   7   6       15.97       17.36      1.25 o 
   5   7   6        4.06        2.59      0.90 o 
   6   7   6        7.08        5.77      1.39 o 
   7   7   6        5.02        5.99      1.90 o 
  -7   8   6        1.41        1.73      1.38 o 
  -6   8   6        0.27        0.57      1.16 o 
  -5   8   6        1.54        1.46      0.92 o 
  -4   8   6        0.00        0.43      0.82 o 
  -3   8   6      123.80      118.43      2.68 o 
  -2   8   6       30.58       33.63      0.90 o 
  -1   8   6        1.07        1.34      0.34 o 
   0   8   6       14.41       17.77      0.56 o 
   1   8   6        1.44        0.83      0.35 o 
   2   8   6        8.03       10.33      0.78 o 
   3   8   6       56.59       52.00      1.59 o 
   4   8   6        8.09        8.26      1.04 o 
   5   8   6       13.84       12.39      1.54 o 
   6   8   6       11.56       15.46      1.86 o 
  -7   9   6        0.47        0.30      1.88 o 
  -6   9   6        0.13        0.41      1.56 o 
  -5   9   6        0.00       -0.72      0.83 o 
  -4   9   6        0.75       -0.06      0.70 o 
  -3   9   6        1.73        2.28      0.74 o 
  -2   9   6       16.51       14.57      0.64 o 
  -1   9   6        7.48        6.43      0.52 o 
   0   9   6       18.95       18.02      0.82 o 
   1   9   6       34.25       29.13      1.31 o 
   2   9   6        5.74        5.66      0.69 o 
   3   9   6        0.84        0.45      0.50 o 
   4   9   6       13.74       16.03      1.55 o 
   5   9   6        7.50        8.70      1.45 o 
   6   9   6        1.74        1.28      1.22 o 
  -6  10   6        0.02       -0.16      1.79 o 
  -5  10   6        0.06       -0.09      1.43 o 
  -4  10   6       12.26       13.35      2.48 o 
  -3  10   6       99.00       98.71      9.17 o 
  -2  10   6       14.50       16.16      1.04 o 
  -1  10   6       35.39       37.21      1.68 o 
   0  10   6        8.93       12.91      0.85 o 
   1  10   6       16.79       18.76      0.78 o 
   2  10   6        4.53        4.02      0.89 o 
   3  10   6        1.93        1.92      1.54 o 
   4  10   6        3.09        3.19      1.78 o 
   5  10   6        0.13       -0.55      1.31 o 
   6  10   6        0.02       -0.75      1.46 o 
  -6  11   6        1.49        1.63      2.17 o 
  -5  11   6        2.70        5.42      2.22 o 
  -4  11   6       12.58        8.94      2.29 o 
  -3  11   6        1.40        1.55      1.50 o 
  -2  11   6        3.63        2.55      0.79 o 
  -1  11   6        0.74       -0.05      0.55 o 
   0  11   6       20.09       21.51      1.07 o 
   1  11   6        0.02        0.01      0.35 o 
   2  11   6       12.60       13.77      1.63 o 
   3  11   6        0.23       -1.21      1.32 o 
   4  11   6        0.09       -0.85      1.68 o 
   5  11   6        0.25       -1.31      1.31 o 
  -5  12   6        0.83        3.34      1.90 o 
  -4  12   6        5.09        6.94      2.15 o 
  -3  12   6        0.47       -0.65      1.34 o 
  -2  12   6        2.62        2.95      1.15 o 
  -1  12   6        2.54        1.43      0.61 o 
   0  12   6        4.95        7.11      1.02 o 
   1  12   6        2.84        1.92      0.89 o 
   2  12   6        1.34        1.82      1.50 o 
   3  12   6        5.97        4.63      2.06 o 
   4  12   6        2.64        1.12      1.84 o 
  -4  13   6        0.87        2.46      1.90 o 
  -3  13   6        0.05       -1.30      1.30 o 
  -2  13   6       11.00       11.71      2.19 o 
  -1  13   6        0.00        1.49      0.71 o 
   0  13   6        0.42        0.16      0.89 o 
   1  13   6        0.00       -1.30      1.30 o 
   2  13   6        3.55        3.87      1.86 o 
   3  13   6        0.57       -1.45      1.55 o 
   4  13   6        3.52        4.46      2.33 o 
  -3  14   6        1.12       -0.27      1.64 o 
  -2  14   6        1.17       -0.69      1.64 o 
  -1  14   6        1.98        2.38      0.84 o 
   0  14   6       22.02       23.64      3.35 o 
   1  14   6        3.83        3.18      1.82 o 
   2  14   6        4.78        4.81      2.20 o 
   3  14   6        1.52        0.85      1.88 o 
  -2  15   6        0.72       -0.89      1.55 o 
  -1  15   6        4.51        0.98      1.59 o 
   0  15   6       12.76       13.05      1.95 o 
   1  15   6        0.29        0.40      1.73 o 
  -9   0   7        5.65        9.07      2.60 o 
  -7   0   7       25.92       28.17      2.89 o 
  -5   0   7       79.49       85.23      2.53 o 
  -3   0   7      589.26      631.36      8.90 o 
  -1   0   7      400.06      391.61      6.47 o 
   1   0   7       20.07        9.04      0.49 o 
   3   0   7        1.25        0.41      0.42 o 
   5   0   7       14.81       13.41      1.11 o 
   7   0   7        0.24       -0.51      1.30 o 
  -8   1   7        4.59        3.63      1.30 o 
  -7   1   7        0.22       -0.19      1.05 o 
  -6   1   7        0.03        0.70      0.64 o 
  -5   1   7        1.15        0.05      0.38 o 
  -4   1   7        9.92        8.17      0.45 o 
  -3   1   7      319.06      347.70      3.72 o 
  -2   1   7        1.88        3.24      0.29 o 
  -1   1   7      271.61      276.46      3.18 o 
   0   1   7        6.51        4.90      0.29 o 
   1   1   7      205.87      215.66      2.34 o 
   2   1   7       55.86       55.83      0.89 o 
   3   1   7        0.91        0.66      0.29 o 
   4   1   7       21.64       20.99      0.63 o 
   5   1   7        6.47        5.17      0.54 o 
   6   1   7        0.05        0.36      0.74 o 
   7   1   7        1.38        2.76      0.95 o 
   8   1   7        1.12        1.50      1.16 o 
  -8   2   7        2.76        3.70      1.73 o 
  -7   2   7        2.01        2.64      2.18 o 
  -6   2   7       53.35       49.52      1.75 o 
  -5   2   7      111.22       98.01      1.67 o 
  -4   2   7        6.21        6.86      0.43 o 
  -3   2   7      485.13      483.91      4.95 o 
  -2   2   7       43.45       52.42      0.98 o 
  -1   2   7        0.07        0.00      0.18 o 
   0   2   7      261.36      260.74      2.85 o 
   1   2   7     1508.62     1596.61     14.35 o 
   2   2   7      114.40       98.91      1.26 o 
   3   2   7        0.41        1.03      0.27 o 
   4   2   7       81.11       73.94      1.24 o 
   5   2   7       31.40       32.40      0.94 o 
   6   2   7       11.08       10.89      1.11 o 
   7   2   7        0.16       -0.78      0.78 o 
   8   2   7        0.30        0.53      1.10 o 
  -8   3   7        0.47        0.50      1.08 o 
  -7   3   7        0.50        0.42      0.88 o 
  -6   3   7       12.98       15.98      1.11 o 
  -5   3   7        0.75        0.59      0.51 o 
  -4   3   7       36.17       42.06      1.02 o 
  -3   3   7        0.87        0.83      0.25 o 
  -2   3   7      503.41      527.63      6.16 o 
  -1   3   7        0.73        0.29      0.21 o 
   0   3   7        3.67        5.93      0.32 o 
   1   3   7       48.96       57.57      1.46 o 
   2   3   7      151.36      154.06      2.17 o 
   3   3   7        0.03        0.18      0.24 o 
   4   3   7      347.45      343.33      3.91 o 
   5   3   7       10.48       12.51      0.84 o 
   6   3   7       13.19       12.28      1.11 o 
   7   3   7        1.21       -0.71      0.77 o 
  -8   4   7        0.18       -0.77      0.96 o 
  -7   4   7        9.47        8.15      1.92 o 
  -6   4   7        2.55        1.09      0.97 o 
  -5   4   7      101.91      102.07      1.91 o 
  -4   4   7      188.89      184.06      2.49 o 
  -3   4   7       63.84       65.58      1.11 o 
  -2   4   7        0.24        0.04      0.25 o 
  -1   4   7        7.17        2.38      0.29 o 
   0   4   7      404.58      390.39      3.84 o 
   1   4   7      162.36      188.15      2.38 o 
   2   4   7      186.57      207.17      2.31 o 
   3   4   7       17.74       20.14      0.78 o 
   4   4   7      140.46      138.19      2.45 o 
   5   4   7       35.47       33.64      1.22 o 
   6   4   7       11.21       13.91      1.00 o 
   7   4   7        9.25        9.19      1.07 o 
  -8   5   7        0.25       -0.73      0.73 o 
  -7   5   7        0.12        0.33      0.66 o 
  -6   5   7       30.35       28.04      1.31 o 
  -5   5   7       34.03       34.65      1.31 o 
  -4   5   7        0.02       -0.34      0.36 o 
  -3   5   7       24.56       29.30      0.79 o 
  -2   5   7       15.43       19.59      0.91 o 
  -1   5   7      364.10      342.99      3.97 o 
   0   5   7        5.03        7.12      0.39 o 
   1   5   7      173.41      190.86      2.09 o 
   2   5   7       39.23       41.24      0.84 o 
   3   5   7        2.52        2.91      0.65 o 
   4   5   7       16.14       15.59      0.84 o 
   5   5   7       27.99       25.11      1.30 o 
   6   5   7        1.34        1.11      0.86 o 
   7   5   7        0.28        0.17      1.11 o 
  -8   6   7        0.24       -1.73      1.73 o 
  -7   6   7        0.88        0.87      1.02 o 
  -6   6   7       12.33       11.57      1.38 o 
  -5   6   7      103.14      106.59      2.03 o 
  -4   6   7        1.45        0.93      0.40 o 
  -3   6   7      179.26      181.03      2.60 o 
  -2   6   7        0.21        0.11      0.29 o 
  -1   6   7       53.59       57.58      1.12 o 
   0   6   7        0.13       -0.24      0.24 o 
   1   6   7        0.68       -0.23      0.25 o 
   2   6   7       29.65       28.11      0.83 o 
   3   6   7       29.69       35.39      0.87 o 
   4   6   7        0.60        1.25      0.37 o 
   5   6   7        0.02        0.06      0.64 o 
   6   6   7        0.91        1.38      0.83 o 
   7   6   7        0.38        0.38      3.76 o 
  -8   7   7        0.53       -0.22      2.26 o 
  -7   7   7        2.80       -0.04      1.25 o 
  -6   7   7        2.83        3.22      1.01 o 
  -5   7   7        3.59        3.30      1.02 o 
  -4   7   7      100.53       95.87      3.79 o 
  -3   7   7      186.42      190.49      2.73 o 
  -2   7   7       91.83       96.62      1.60 o 
  -1   7   7        3.98        2.60      0.35 o 
   0   7   7       36.79       40.39      0.82 o 
   1   7   7       66.60       59.25      1.11 o 
   2   7   7        0.07       -0.29      0.29 o 
   3   7   7       11.08       13.00      0.74 o 
   4   7   7       19.93       18.47      1.10 o 
   5   7   7        2.36        2.25      0.90 o 
   6   7   7        0.04       -1.02      1.02 o 
   7   7   7        2.80        4.01      1.80 o 
  -7   8   7        0.30       -1.20      1.20 o 
  -6   8   7        0.16       -0.50      1.08 o 
  -5   8   7        0.15        0.82      0.92 o 
  -4   8   7        5.97        8.25      1.15 o 
  -3   8   7       13.00       13.22      0.70 o 
  -2   8   7       46.16       46.52      1.11 o 
  -1   8   7      104.28      103.15      1.79 o 
   0   8   7      119.40      135.37      1.83 o 
   1   8   7        0.81       -0.12      0.37 o 
   2   8   7       19.73       21.00      0.70 o 
   3   8   7        0.00       -0.33      0.49 o 
   4   8   7        5.20        7.17      1.05 o 
   5   8   7       20.65       22.71      1.87 o 
   6   8   7        1.12        1.24      1.36 o 
  -7   9   7        3.44        3.89      1.82 o 
  -6   9   7        1.50        0.52      1.33 o 
  -5   9   7        2.88        4.81      2.10 o 
  -4   9   7        5.17        3.46      0.86 o 
  -3   9   7        0.03       -0.37      0.76 o 
  -2   9   7       13.73       18.22      0.93 o 
  -1   9   7       53.19       59.41      1.87 o 
   0   9   7        3.52        2.50      0.59 o 
   1   9   7       10.02        8.55      0.61 o 
   2   9   7        3.41        3.06      0.76 o 
   3   9   7       21.01       25.65      1.17 o 
   4   9   7        0.16        0.28      0.92 o 
   5   9   7        0.49       -0.36      0.95 o 
   6   9   7        1.99       -0.23      1.23 o 
  -6  10   7        1.75        0.78      1.68 o 
  -5  10   7        5.65        2.38      1.77 o 
  -4  10   7        6.84        8.35      2.11 o 
  -3  10   7        0.03       -0.28      1.62 o 
  -2  10   7        2.34        1.57      0.55 o 
  -1  10   7        5.91        6.28      0.62 o 
   0  10   7        6.62        8.04      0.77 o 
   1  10   7       32.31       33.23      1.03 o 
   2  10   7        0.12       -0.54      0.54 o 
   3  10   7        0.08       -0.54      1.37 o 
   4  10   7        1.80        2.19      1.36 o 
   5  10   7        3.77        1.26      1.44 o 
  -6  11   7        1.92        2.48      2.15 o 
  -5  11   7        0.66        0.99      1.73 o 
  -4  11   7        1.40        1.37      1.72 o 
  -3  11   7        0.00       -0.92      1.25 o 
  -2  11   7        9.76        9.54      1.03 o 
  -1  11   7        0.43        0.18      0.56 o 
   0  11   7        4.05        3.33      0.67 o 
   1  11   7        9.07       10.35      0.75 o 
   2  11   7        1.47        3.06      0.92 o 
   3  11   7        1.00       -0.72      1.48 o 
   4  11   7        1.38        0.67      1.77 o 
   5  11   7        1.53       -0.17      1.48 o 
  -5  12   7        0.08        1.03      1.84 o 
  -4  12   7        0.21        0.47      1.43 o 
  -3  12   7        5.96        4.81      1.75 o 
  -2  12   7        3.36        2.48      0.99 o 
  -1  12   7        1.17        0.86      0.61 o 
   0  12   7        0.87        1.43      0.62 o 
   1  12   7        0.16       -0.09      0.85 o 
   2  12   7        2.09       -0.14      1.41 o 
   3  12   7        9.78        8.42      2.42 o 
   4  12   7        2.88        3.87      2.19 o 
  -4  13   7        2.56        0.52      1.72 o 
  -3  13   7        0.11       -1.34      1.34 o 
  -2  13   7        6.83        7.25      2.02 o 
  -1  13   7       17.98       20.50      1.53 o 
   0  13   7       24.40       26.22      1.75 o 
   1  13   7       13.61       16.93      2.53 o 
   2  13   7        0.33       -1.43      1.43 o 
   3  13   7        4.98        4.48      2.19 o 
  -3  14   7        0.97        0.23      1.68 o 
  -2  14   7        1.23       -0.60      1.66 o 
  -1  14   7       42.47       40.88      2.05 o 
   0  14   7        9.41       10.95      1.22 o 
   1  14   7        7.39        9.16      2.26 o 
   2  14   7        7.82        8.46      2.51 o 
  -1  15   7       13.96       13.14      2.15 o 
   0  15   7        0.22        1.66      1.50 o 
  -8   0   8        0.89       -0.83      1.45 o 
  -6   0   8        0.90       -0.70      0.70 o 
  -4   0   8       21.64       21.20      0.97 o 
  -2   0   8       22.92       25.99      0.95 o 
   0   0   8        0.88        0.33      0.39 o 
   2   0   8        1.43        0.07      0.31 o 
   4   0   8        2.52        1.47      0.76 o 
   6   0   8        5.88        5.71      1.38 o 
  -8   1   8        9.63       13.61      4.24 o 
  -7   1   8        0.29        0.19      0.96 o 
  -6   1   8       28.37       28.56      1.80 o 
  -5   1   8       29.44       31.87      0.99 o 
  -4   1   8      130.77      129.95      1.82 o 
  -3   1   8       13.37       18.85      0.60 o 
  -2   1   8       99.48      100.15      1.65 o 
  -1   1   8        0.09        0.19      0.22 o 
   0   1   8       27.26       20.99      0.63 o 
   1   1   8       99.91      118.19      1.71 o 
   2   1   8       25.06       14.18      0.49 o 
   3   1   8       20.40       23.04      0.66 o 
   4   1   8       82.54       83.43      1.38 o 
   5   1   8        0.34       -0.52      0.57 o 
   6   1   8        2.06        1.14      0.82 o 
   7   1   8        8.28        8.83      1.23 o 
  -8   2   8        1.01       -0.09      1.10 o 
  -7   2   8        1.18       -0.89      0.89 o 
  -6   2   8        3.15        3.40      0.78 o 
  -5   2   8      197.72      190.29      2.88 o 
  -4   2   8       20.00       19.02      0.66 o 
  -3   2   8        5.93        8.29      0.41 o 
  -2   2   8      443.71      441.61      4.92 o 
  -1   2   8      684.37      771.58      8.91 o 
   0   2   8      104.77      116.97      1.55 o 
   1   2   8        4.69        4.82      0.39 o 
   2   2   8       50.78       47.72      0.85 o 
   3   2   8       87.32      101.52      1.40 o 
   4   2   8        2.39        3.00      0.42 o 
   5   2   8        3.23        3.08      0.68 o 
   6   2   8        0.29       -0.17      0.76 o 
   7   2   8        0.14       -0.61      1.15 o 
  -8   3   8       10.23        9.97      1.59 o 
  -7   3   8        0.79       -0.32      0.91 o 
  -6   3   8       34.04       31.49      1.49 o 
  -5   3   8       88.92       86.37      2.00 o 
  -4   3   8      372.59      366.94      4.37 o 
  -3   3   8       23.24       17.15      0.62 o 
  -2   3   8       79.99       94.06      1.49 o 
  -1   3   8      325.66      364.38      3.67 o 
   0   3   8      298.85      320.50      3.53 o 
   1   3   8      268.13      267.90      3.42 o 
   2   3   8       33.56       33.71      0.79 o 
   3   3   8       81.10       81.12      1.18 o 
   4   3   8       41.13       42.50      0.96 o 
   5   3   8        1.38        1.50      0.61 o 
   6   3   8        8.39        9.23      1.05 o 
   7   3   8        6.17        4.39      0.97 o 
  -8   4   8        6.21        4.58      1.28 o 
  -7   4   8       10.04       11.32      1.19 o 
  -6   4   8        5.80        6.34      0.88 o 
  -5   4   8      389.47      396.00      5.74 o 
  -4   4   8       21.46       23.13      0.80 o 
  -3   4   8       25.01       25.37      0.71 o 
  -2   4   8      136.12      132.55      2.20 o 
  -1   4   8        1.50        3.04      0.33 o 
   0   4   8        2.99        5.25      0.42 o 
   1   4   8      969.53     1016.91     10.53 o 
   2   4   8       72.22       67.09      0.99 o 
   3   4   8       29.49       31.06      0.67 o 
   4   4   8       75.07       75.24      2.08 o 
   5   4   8       21.39       21.48      1.06 o 
   6   4   8        6.87        7.54      0.97 o 
   7   4   8        0.52        0.42      1.16 o 
  -8   5   8        0.85       -0.27      1.24 o 
  -7   5   8        2.29        2.44      0.87 o 
  -6   5   8        0.39        0.84      0.65 o 
  -5   5   8       11.63       10.80      0.81 o 
  -4   5   8        1.86        1.41      0.46 o 
  -3   5   8       30.49       29.59      0.90 o 
  -2   5   8       24.03       24.07      0.74 o 
  -1   5   8        0.15        0.55      0.28 o 
   0   5   8      209.22      230.08      3.24 o 
   1   5   8      216.00      208.14      2.47 o 
   2   5   8      137.83      132.27      1.74 o 
   3   5   8       74.90       76.03      1.68 o 
   4   5   8      287.17      290.94      4.24 o 
   5   5   8        0.13       -0.62      0.62 o 
   6   5   8        5.00        4.09      1.25 o 
   7   5   8        2.74        4.16      1.37 o 
  -8   6   8        0.79       -1.61      2.04 o 
  -7   6   8        0.07       -0.19      1.19 o 
  -6   6   8        3.76        4.01      1.31 o 
  -5   6   8        0.16        0.52      0.47 o 
  -4   6   8       25.68       24.70      1.12 o 
  -3   6   8       61.70       58.78      1.30 o 
  -2   6   8       27.38       25.24      0.79 o 
  -1   6   8      161.89      162.29      2.26 o 
   0   6   8        4.33        6.07      0.45 o 
   1   6   8       16.49       15.42      0.55 o 
   2   6   8      379.37      390.67      4.30 o 
   3   6   8      215.85      215.60      2.95 o 
   4   6   8        0.08       -0.39      0.39 o 
   5   6   8        6.60        5.05      0.72 o 
   6   6   8        0.26       -0.03      1.31 o 
   7   6   8       14.54       18.63      2.55 o 
  -7   7   8        3.91        1.93      1.48 o 
  -6   7   8        0.55        0.22      0.88 o 
  -5   7   8        8.46       10.14      1.27 o 
  -4   7   8       57.84       54.67      1.46 o 
  -3   7   8       88.39       89.19      1.68 o 
  -2   7   8        0.09        0.09      0.43 o 
  -1   7   8       69.35       74.31      1.38 o 
   0   7   8       99.90      102.70      1.46 o 
   1   7   8       97.67       96.09      1.74 o 
   2   7   8       27.31       32.22      1.00 o 
   3   7   8        3.10        3.00      0.39 o 
   4   7   8        0.34       -0.63      0.68 o 
   5   7   8        0.15        0.02      0.95 o 
   6   7   8        0.94        0.85      1.13 o 
  -7   8   8        3.58        4.62      1.72 o 
  -6   8   8        2.98        1.79      1.47 o 
  -5   8   8        7.99        4.65      1.16 o 
  -4   8   8       49.24       51.78      2.27 o 
  -3   8   8      188.64      177.07      2.96 o 
  -2   8   8      180.51      172.01      2.59 o 
  -1   8   8      107.28      103.29      1.85 o 
   0   8   8      131.44      115.34      2.17 o 
   1   8   8        7.52        5.68      0.55 o 
   2   8   8       20.80       17.85      0.75 o 
   3   8   8        0.17       -0.23      0.51 o 
   4   8   8        8.75        9.96      1.20 o 
   5   8   8        2.92        3.15      1.19 o 
   6   8   8        0.90        0.58      1.72 o 
  -7   9   8        5.76        8.91      2.89 o 
  -6   9   8        0.01       -0.98      1.18 o 
  -5   9   8       13.00       13.64      1.96 o 
  -4   9   8        2.36        2.04      1.01 o 
  -3   9   8       11.66        8.41      0.64 o 
  -2   9   8       25.71       24.15      1.30 o 
  -1   9   8       80.67       75.93      1.69 o 
   0   9   8       70.08       56.85      1.67 o 
   1   9   8       24.88       24.89      0.97 o 
   2   9   8       26.96       23.60      0.94 o 
   3   9   8        0.47        0.42      0.63 o 
   4   9   8        1.05        0.64      0.97 o 
   5   9   8        1.99        3.50      1.31 o 
   6   9   8        1.22        0.28      1.80 o 
  -6  10   8        0.56       -1.19      1.79 o 
  -5  10   8        2.07        2.15      1.79 o 
  -4  10   8        7.61       10.91      2.29 o 
  -3  10   8       21.87       19.37      2.38 o 
  -2  10   8        6.39        6.33      0.83 o 
  -1  10   8        2.59        0.92      0.57 o 
   0  10   8        4.87        4.72      0.97 o 
   1  10   8       30.60       26.18      1.13 o 
   2  10   8        0.62        0.08      0.66 o 
   3  10   8        0.72       -0.14      1.48 o 
   4  10   8        8.26        9.13      3.00 o 
   5  10   8        0.49       -1.21      1.21 o 
  -6  11   8        0.36        2.20      2.26 o 
  -5  11   8        2.02        1.79      1.73 o 
  -4  11   8        6.56        7.48      2.20 o 
  -3  11   8        0.44        0.49      1.45 o 
  -2  11   8        1.04        0.86      0.55 o 
  -1  11   8       13.46       13.98      0.96 o 
   0  11   8        0.22        0.57      0.57 o 
   1  11   8        0.44        0.04      0.57 o 
   2  11   8        0.22        0.04      0.80 o 
   3  11   8        2.13        0.87      1.75 o 
   4  11   8        2.17        1.88      1.86 o 
   5  11   8        3.83        3.47      1.78 o 
  -5  12   8        0.10       -1.25      1.43 o 
  -4  12   8        1.24        0.74      1.59 o 
  -3  12   8        0.30        1.26      1.54 o 
  -2  12   8        1.36        0.91      0.67 o 
  -1  12   8       14.57       12.34      1.15 o 
   0  12   8       21.92       25.22      1.42 o 
   1  12   8        0.40        0.46      0.54 o 
   2  12   8       20.11       16.03      2.60 o 
   3  12   8        9.42        8.46      2.40 o 
   4  12   8        0.22       -1.77      1.77 o 
  -4  13   8        0.45        0.33      1.70 o 
  -3  13   8        0.14        0.78      1.61 o 
  -2  13   8        1.52        0.09      1.57 o 
  -1  13   8       33.28       38.55      2.06 o 
   0  13   8        0.90        0.47      1.54 o 
   1  13   8        0.03        0.78      1.68 o 
   2  13   8        3.36        5.31      2.06 o 
   3  13   8        0.43        0.38      1.81 o 
  -3  14   8        0.90        1.32      1.81 o 
  -2  14   8       10.25        9.11      2.20 o 
  -1  14   8        1.44        1.85      1.03 o 
   0  14   8       10.24       12.60      2.93 o 
   1  14   8        0.67        0.49      1.79 o 
   2  14   8        0.00        0.87      1.97 o 
  -7   0   9        0.24       -0.47      1.30 o 
  -5   0   9        2.33        2.00      0.60 o 
  -3   0   9        0.25        0.01      0.39 o 
  -1   0   9      225.98      279.48      6.05 o 
   1   0   9       51.38       80.53      2.06 o 
   3   0   9        7.62        6.35      0.58 o 
   5   0   9       25.89       26.27      2.03 o 
   7   0   9        2.01        1.85      2.59 o 
  -8   1   9        0.13       -0.21      1.10 o 
  -7   1   9        0.14        1.44      1.13 o 
  -6   1   9        0.41        0.66      0.72 o 
  -5   1   9       72.56       66.59      1.42 o 
  -4   1   9        7.91       10.13      0.54 o 
  -3   1   9       59.41       61.82      1.12 o 
  -2   1   9      329.92      328.38      3.59 o 
  -1   1   9      195.41      200.62      2.99 o 
   0   1   9       33.29       35.35      0.90 o 
   1   1   9       38.89       39.42      0.96 o 
   2   1   9      262.20      281.88      2.78 o 
   3   1   9       11.23        9.42      0.51 o 
   4   1   9      164.78      165.94      2.94 o 
   5   1   9       38.21       43.28      1.54 o 
   6   1   9        1.04        2.24      0.89 o 
   7   1   9        2.05        0.62      0.88 o 
  -8   2   9        1.66        1.93      1.28 o 
  -7   2   9        1.31        1.84      1.11 o 
  -6   2   9       12.72       19.04      1.20 o 
  -5   2   9      212.00      201.10      3.10 o 
  -4   2   9      228.43      222.27      2.75 o 
  -3   2   9      101.09      110.41      1.63 o 
  -2   2   9      678.45      759.99     12.35 o 
  -1   2   9        6.17        9.33      0.48 o 
   0   2   9      143.54      134.11      2.58 o 
   1   2   9       92.50       90.33      1.61 o 
   2   2   9       36.73       50.31      1.09 o 
   3   2   9        9.12        7.36      0.44 o 
   4   2   9        0.65        0.15      0.38 o 
   5   2   9       29.45       29.25      1.32 o 
   6   2   9        7.42        7.57      1.08 o 
   7   2   9        5.74        4.54      1.05 o 
  -8   3   9        0.53        0.92      1.13 o 
  -7   3   9        6.75        9.99      1.51 o 
  -6   3   9       72.30       65.07      2.10 o 
  -5   3   9        3.75        6.43      0.75 o 
  -4   3   9        9.54        8.40      0.65 o 
  -3   3   9        0.57       -0.06      0.28 o 
  -2   3   9      302.78      334.61      3.95 o 
  -1   3   9        1.62        2.86      0.56 o 
   0   3   9       84.67       91.84      1.43 o 
   1   3   9      206.99      218.34      3.01 o 
   2   3   9        5.26        4.67      0.40 o 
   3   3   9       27.44       26.41      0.82 o 
   4   3   9       41.35       38.74      1.08 o 
   5   3   9        0.04       -0.07      0.69 o 
   6   3   9       13.46       13.05      1.21 o 
   7   3   9        0.00       -0.18      0.84 o 
  -8   4   9        0.57       -0.19      1.10 o 
  -7   4   9        3.74        3.34      1.15 o 
  -6   4   9        7.54        6.36      0.98 o 
  -5   4   9      118.67      113.16      2.42 o 
  -4   4   9      134.17      132.62      2.26 o 
  -3   4   9       19.77       19.81      0.77 o 
  -2   4   9       82.91       87.44      1.50 o 
  -1   4   9        0.03        0.81      0.27 o 
   0   4   9        0.27       -0.15      0.25 o 
   1   4   9       94.98       93.64      1.44 o 
   2   4   9        2.18        2.58      0.32 o 
   3   4   9      188.06      188.88      2.64 o 
   4   4   9        0.01        1.14      0.65 o 
   5   4   9       11.21        8.58      0.98 o 
   6   4   9        0.41       -0.75      1.62 o 
   7   4   9        0.26        0.54      1.15 o 
  -8   5   9        5.27        8.57      3.37 o 
  -7   5   9        3.90        4.89      1.40 o 
  -6   5   9        2.33        2.60      0.82 o 
  -5   5   9       21.54       21.14      1.24 o 
  -4   5   9       68.90       61.15      1.59 o 
  -3   5   9       79.93       76.90      1.55 o 
  -2   5   9       10.02        9.04      0.58 o 
  -1   5   9      291.40      324.14      3.66 o 
   0   5   9       43.56       37.19      0.77 o 
   1   5   9        8.59        8.03      0.70 o 
   2   5   9      877.53      871.15      7.78 o 
   3   5   9       14.55       12.92      0.82 o 
   4   5   9        0.30        0.17      0.63 o 
   5   5   9       28.52       28.05      1.44 o 
   6   5   9        3.64        2.50      1.61 o 
   7   5   9        0.01       -1.21      1.36 o 
  -8   6   9        0.11        1.08      2.13 o 
  -7   6   9        8.94       11.89      1.19 o 
  -6   6   9        3.38        2.40      0.69 o 
  -5   6   9       22.99       21.65      1.23 o 
  -4   6   9       64.43       64.15      1.64 o 
  -3   6   9       25.74       24.29      0.93 o 
  -2   6   9        3.44        3.51      0.77 o 
  -1   6   9       49.32       51.34      1.07 o 
   0   6   9       43.73       46.92      1.00 o 
   1   6   9      355.32      334.98      3.45 o 
   2   6   9      816.74      803.66      9.41 o 
   3   6   9      113.03      114.13      1.95 o 
   4   6   9       11.46        9.77      0.74 o 
   5   6   9        0.42       -0.26      0.54 o 
   6   6   9        2.96        4.06      0.91 o 
  -7   7   9        1.16        1.71      1.41 o 
  -6   7   9        2.38        2.91      1.33 o 
  -5   7   9       21.81       22.45      1.04 o 
  -4   7   9       22.89       23.72      1.01 o 
  -3   7   9        4.69        4.35      0.56 o 
  -2   7   9      216.21      215.61      3.48 o 
  -1   7   9       24.91       22.98      0.86 o 
   0   7   9        0.95        0.60      0.34 o 
   1   7   9       90.82       84.87      1.43 o 
   2   7   9      102.41      101.05      1.88 o 
   3   7   9        1.08        0.33      0.42 o 
   4   7   9        0.21       -0.18      0.59 o 
   5   7   9        0.83        0.74      1.00 o 
   6   7   9        1.60        0.12      1.35 o 
  -7   8   9        0.00       -0.03      1.48 o 
  -6   8   9        0.77        0.55      1.23 o 
  -5   8   9        3.54        1.30      1.49 o 
  -4   8   9       32.75       34.21      1.10 o 
  -3   8   9       10.74       11.95      0.80 o 
  -2   8   9       11.12       10.24      0.82 o 
  -1   8   9        9.92        8.92      0.93 o 
   0   8   9        0.03        0.02      0.40 o 
   1   8   9        8.48        8.45      0.93 o 
   2   8   9       14.96       16.07      0.77 o 
   3   8   9        0.14        0.05      0.40 o 
   4   8   9        1.93        0.61      0.96 o 
   5   8   9       11.94       15.77      1.76 o 
   6   8   9        0.07        0.09      1.16 o 
  -7   9   9        4.18        2.93      1.73 o 
  -6   9   9        0.54       -1.23      1.23 o 
  -5   9   9        6.69        5.56      1.50 o 
  -4   9   9        0.31       -1.01      1.14 o 
  -3   9   9        4.16        4.25      0.77 o 
  -2   9   9       19.64       16.80      1.17 o 
  -1   9   9       13.88       14.14      1.10 o 
   0   9   9        8.51        6.44      0.76 o 
   1   9   9        0.00       -0.51      0.51 o 
   2   9   9        1.46        1.60      0.49 o 
   3   9   9        0.35        0.09      1.09 o 
   4   9   9        0.84        0.90      1.04 o 
   5   9   9        1.38       -0.16      1.10 o 
  -6  10   9        2.02        0.79      1.92 o 
  -5  10   9        0.79       -1.21      1.41 o 
  -4  10   9        0.68       -0.94      1.32 o 
  -3  10   9        2.25        2.27      0.72 o 
  -2  10   9        9.44        9.52      0.98 o 
  -1  10   9        1.85        1.76      0.61 o 
   0  10   9        2.10        0.49      0.55 o 
   1  10   9        0.64       -0.02      0.51 o 
   2  10   9        0.07       -0.76      0.76 o 
   3  10   9        1.62        1.64      1.73 o 
   4  10   9        3.04        2.87      2.08 o 
   5  10   9        2.99        0.79      1.57 o 
  -6  11   9        0.23        3.13      2.35 o 
  -5  11   9        0.12       -1.50      1.50 o 
  -4  11   9        2.04        4.82      2.06 o 
  -3  11   9        0.89        0.89      1.43 o 
  -2  11   9        5.56        5.28      0.82 o 
  -1  11   9        0.02        0.17      0.58 o 
   0  11   9        0.16        0.69      0.61 o 
   1  11   9        0.06        0.03      0.73 o 
   2  11   9        2.81        1.83      0.99 o 
   3  11   9        3.54       -0.07      1.68 o 
   4  11   9        3.46        3.61      2.19 o 
  -5  12   9        0.75        0.72      1.77 o 
  -4  12   9        0.06        1.66      1.75 o 
  -3  12   9       20.80       22.24      2.89 o 
  -2  12   9        1.84        3.07      0.78 o 
  -1  12   9        1.33        1.83      0.95 o 
   0  12   9        2.76        3.53      1.02 o 
   1  12   9        0.56        0.37      0.77 o 
   2  12   9        6.98       12.12      2.53 o 
   3  12   9        2.50        1.01      2.04 o 
   4  12   9        0.79        0.47      2.02 o 
  -4  13   9        0.38        1.45      1.81 o 
  -3  13   9        5.54        4.91      1.95 o 
  -2  13   9        0.92        0.31      1.38 o 
  -1  13   9        0.32       -1.17      1.24 o 
   0  13   9        1.00        0.22      0.93 o 
   1  13   9        2.24        2.37      1.92 o 
   2  13   9        3.22        4.82      2.11 o 
   3  13   9        0.36        2.08      1.97 o 
  -2  14   9        4.42        4.91      2.04 o 
  -1  14   9       14.27       17.85      3.09 o 
   0  14   9        6.22        9.84      2.76 o 
   1  14   9        0.20        1.61      1.92 o 
  -8   0  10        0.87       -1.37      1.54 o 
  -6   0  10        7.15        6.14      1.31 o 
  -4   0  10       81.40       64.69      1.84 o 
  -2   0  10     1173.67     1226.12     16.68 o 
   0   0  10       32.92       43.79      1.86 o 
   2   0  10      452.23      480.63      6.51 o 
   4   0  10        5.68        6.25      0.82 o 
   6   0  10        8.81        9.24      1.67 o 
  -8   1  10        3.78        4.87      1.52 o 
  -7   1  10        1.04        1.18      1.45 o 
  -6   1  10        1.85        2.45      0.86 o 
  -5   1  10       92.55       85.97      1.67 o 
  -4   1  10        2.76        2.26      0.41 o 
  -3   1  10       53.50       63.85      1.18 o 
  -2   1  10       24.53       24.13      0.79 o 
  -1   1  10       39.85       44.22      1.30 o 
   0   1  10        2.95        3.84      0.41 o 
   1   1  10      199.96      225.11      3.14 o 
   2   1  10      111.48      136.82      1.78 o 
   3   1  10        5.57        5.13      0.51 o 
   4   1  10       39.53       38.74      1.17 o 
   5   1  10       15.28       17.15      1.28 o 
   6   1  10        0.11       -1.06      1.09 o 
   7   1  10        1.93        1.01      0.95 o 
  -8   2  10        0.13       -1.08      1.08 o 
  -7   2  10        9.26        7.15      1.67 o 
  -6   2  10        0.06       -0.44      0.63 o 
  -5   2  10       25.34       28.20      1.07 o 
  -4   2  10      169.94      172.70      2.33 o 
  -3   2  10       41.92       40.58      0.95 o 
  -2   2  10       51.70       53.66      1.58 o 
  -1   2  10      282.63      297.27      3.87 o 
   0   2  10       52.91       46.94      1.14 o 
   1   2  10        0.15       -0.29      0.29 o 
   2   2  10       55.71       63.70      1.08 o 
   3   2  10       72.23       74.65      1.29 o 
   4   2  10        5.50        5.29      0.60 o 
   5   2  10       77.25       78.36      2.13 o 
   6   2  10        1.39       -0.44      0.79 o 
   7   2  10        0.20       -0.84      0.84 o 
  -8   3  10        0.01        0.46      1.14 o 
  -7   3  10        6.79        9.12      1.52 o 
  -6   3  10       24.25       18.74      1.27 o 
  -5   3  10        0.83        1.23      0.65 o 
  -4   3  10       23.18       25.68      0.97 o 
  -3   3  10        4.34        4.40      0.47 o 
  -2   3  10       28.85       31.11      0.96 o 
  -1   3  10       10.99       11.91      0.55 o 
   0   3  10       48.44       53.85      1.26 o 
   1   3  10       30.69       36.20      1.01 o 
   2   3  10        4.44        6.83      0.45 o 
   3   3  10       22.16       21.62      0.80 o 
   4   3  10        0.11        0.27      0.45 o 
   5   3  10      109.18      103.44      3.33 o 
   6   3  10        1.14        0.38      0.81 o 
   7   3  10        0.84       -0.90      0.90 o 
  -8   4  10        1.94        2.68      1.30 o 
  -7   4  10        0.15        1.49      1.09 o 
  -6   4  10        1.86        2.43      0.77 o 
  -5   4  10       65.65       61.10      2.02 o 
  -4   4  10      203.44      207.20      3.49 o 
  -3   4  10        1.29        0.99      0.41 o 
  -2   4  10      198.25      210.72      2.81 o 
  -1   4  10       40.65       34.19      0.86 o 
   0   4  10       17.50       21.07      0.67 o 
   1   4  10        0.54        0.96      0.33 o 
   2   4  10       66.44       59.39      1.08 o 
   3   4  10       65.50       71.82      1.37 o 
   4   4  10        7.18        4.72      0.81 o 
   5   4  10       14.85       15.36      1.17 o 
   6   4  10        0.05       -0.91      0.91 o 
   7   4  10        1.21       -0.67      1.13 o 
  -8   5  10        1.89        2.93      1.24 o 
  -7   5  10        0.01       -0.78      0.78 o 
  -6   5  10        1.69        0.00      0.67 o 
  -5   5  10       24.06       20.47      1.25 o 
  -4   5  10       41.65       42.98      1.42 o 
  -3   5  10       89.95       97.39      1.86 o 
  -2   5  10      195.12      192.12      3.58 o 
  -1   5  10       64.73       62.21      1.21 o 
   0   5  10        9.16        9.32      0.47 o 
   1   5  10      109.60      104.62      1.72 o 
   2   5  10       11.55       12.73      0.57 o 
   3   5  10       29.24       27.38      1.25 o 
   4   5  10        2.13        1.09      0.67 o 
   5   5  10        2.32        1.97      0.81 o 
   6   5  10        0.01        0.55      1.27 o 
  -8   6  10        0.15       -0.23      2.22 o 
  -7   6  10        0.31        0.16      2.53 o 
  -6   6  10        6.27        6.39      0.90 o 
  -5   6  10       19.06       17.73      1.19 o 
  -4   6  10        4.19        4.71      0.82 o 
  -3   6  10       98.47      103.38      1.96 o 
  -2   6  10      177.53      169.64      2.67 o 
  -1   6  10       14.57       11.82      0.51 o 
   0   6  10        3.13        3.09      0.45 o 
   1   6  10      165.58      154.38      2.12 o 
   2   6  10        3.92        2.23      0.66 o 
   3   6  10        5.79        5.03      0.65 o 
   4   6  10        2.63        3.19      0.70 o 
   5   6  10        0.91        0.35      0.64 o 
   6   6  10        5.65        6.10      0.90 o 
  -7   7  10        2.61        2.04      2.85 o 
  -6   7  10        0.34       -0.56      0.56 o 
  -5   7  10        0.70        1.61      0.87 o 
  -4   7  10        5.31        4.87      0.79 o 
  -3   7  10        3.06        2.69      0.71 o 
  -2   7  10        0.83        1.12      0.71 o 
  -1   7  10       12.69       13.22      0.82 o 
   0   7  10        1.00        0.62      0.66 o 
   1   7  10       34.12       33.01      1.01 o 
   2   7  10       31.23       31.43      1.23 o 
   3   7  10        0.36        0.65      0.57 o 
   4   7  10        0.12       -0.27      0.54 o 
   5   7  10        0.10        1.53      1.14 o 
   6   7  10        2.57        2.31      3.97 o 
  -7   8  10        0.37        0.54      1.51 o 
  -6   8  10        6.65        7.29      1.74 o 
  -5   8  10        1.04        0.58      1.07 o 
  -4   8  10        0.37        0.85      0.68 o 
  -3   8  10        6.97        6.38      0.82 o 
  -2   8  10       23.25       22.29      1.68 o 
  -1   8  10        0.36        0.19      0.63 o 
   0   8  10       24.47       26.92      1.17 o 
   1   8  10       12.84       13.50      0.86 o 
   2   8  10       40.85       39.58      1.35 o 
   3   8  10        3.91        3.88      0.85 o 
   4   8  10       18.02       23.08      1.90 o 
   5   8  10        4.76        3.96      1.31 o 
   6   8  10        0.00       -1.41      1.41 o 
  -6   9  10        0.87        0.89      1.93 o 
  -5   9  10        0.21        0.29      1.46 o 
  -4   9  10        5.25        4.46      0.78 o 
  -3   9  10        1.65        1.30      0.70 o 
  -2   9  10        0.04        0.27      0.70 o 
  -1   9  10        0.67        0.39      0.67 o 
   0   9  10       39.07       35.52      1.65 o 
   1   9  10        2.45        2.79      0.67 o 
   2   9  10        1.17        0.11      0.54 o 
   3   9  10        8.58        8.31      1.27 o 
   4   9  10        0.51        0.13      1.64 o 
   5   9  10        1.81        0.80      1.24 o 
  -6  10  10        0.39        1.75      2.02 o 
  -5  10  10        1.76        1.07      1.82 o 
  -4  10  10        1.47        0.99      1.66 o 
  -3  10  10        0.11       -0.63      0.63 o 
  -2  10  10        2.31        2.30      0.94 o 
  -1  10  10        3.21        3.07      0.67 o 
   0  10  10       20.94       23.54      1.30 o 
   1  10  10        0.56       -0.29      0.55 o 
   2  10  10        0.13       -0.41      0.49 o 
   3  10  10        0.03       -1.16      1.50 o 
   4  10  10        1.38       -1.72      1.72 o 
   5  10  10        0.01       -0.05      2.02 o 
  -5  11  10        0.51       -1.55      1.55 o 
  -4  11  10        2.69        3.09      1.99 o 
  -3  11  10        0.28        0.11      0.66 o 
  -2  11  10        3.46        3.48      0.81 o 
  -1  11  10        8.46        6.07      0.94 o 
   0  11  10       11.17       12.01      1.76 o 
   1  11  10        5.38        4.26      0.79 o 
   2  11  10        9.54       11.87      2.22 o 
   3  11  10        2.72        3.38      1.90 o 
   4  11  10        1.61       -1.34      1.75 o 
  -5  12  10        0.87       -1.34      1.70 o 
  -4  12  10        6.23        0.25      1.75 o 
  -3  12  10        7.05        8.93      2.28 o 
  -2  12  10        0.01        0.60      0.90 o 
  -1  12  10        0.00        0.26      0.91 o 
   0  12  10        0.44        0.78      0.97 o 
   1  12  10        0.42        0.72      1.05 o 
   2  12  10        0.76        0.78      1.72 o 
   3  12  10        0.97       -1.36      1.48 o 
  -4  13  10        0.02       -1.28      1.57 o 
  -3  13  10        1.27        0.04      1.55 o 
  -2  13  10        2.26        2.12      0.91 o 
  -1  13  10        0.72       -0.31      1.78 o 
   0  13  10        1.04        1.43      1.03 o 
   1  13  10        1.37       -0.22      1.68 o 
   2  13  10        0.55        4.97      2.19 o 
  -2  14  10        5.17        5.17      2.11 o 
  -1  14  10        0.03       -0.03      1.07 o 
   0  14  10        0.21       -0.04      1.30 o 
   1  14  10        0.05        0.83      1.88 o 
  -7   0  11       12.24       18.25      2.80 o 
  -5   0  11       58.14       54.24      2.08 o 
  -3   0  11      165.29      157.23      3.05 o 
  -1   0  11      682.40      678.75     11.14 o 
   1   0  11        2.12        0.75      0.53 o 
   3   0  11       32.01       31.32      1.36 o 
   5   0  11        4.29        3.51      2.30 o 
   7   0  11        1.06        0.59      2.79 o 
  -8   1  11        2.23        1.69      1.39 o 
  -7   1  11        0.50        1.48      1.10 o 
  -6   1  11        2.63        1.27      1.05 o 
  -5   1  11        1.28        0.73      0.55 o 
  -4   1  11      132.93      131.38      2.13 o 
  -3   1  11        1.84        1.26      0.35 o 
  -2   1  11        2.01        2.22      0.40 o 
  -1   1  11       10.03       11.91      0.69 o 
   0   1  11      271.74      263.55      3.57 o 
   1   1  11       94.19       81.65      1.76 o 
   2   1  11        0.01        0.00      0.36 o 
   3   1  11        0.17        0.16      0.42 o 
   4   1  11        0.93        1.40      0.54 o 
   5   1  11        8.86       10.53      1.14 o 
   6   1  11        0.28       -0.23      0.87 o 
   7   1  11        0.02       -0.04      0.88 o 
  -8   2  11        2.00        1.68      1.71 o 
  -7   2  11        0.49        0.50      1.44 o 
  -6   2  11       13.52       12.30      2.04 o 
  -5   2  11       17.31       15.99      0.95 o 
  -4   2  11        1.62        1.80      0.48 o 
  -3   2  11       62.80       68.92      1.42 o 
  -2   2  11        4.58        5.78      0.54 o 
  -1   2  11        4.92        6.72      0.54 o 
   0   2  11       12.39       14.09      0.66 o 
   1   2  11      108.81      105.36      1.90 o 
   2   2  11       43.62       49.97      1.06 o 
   3   2  11        5.42        5.68      0.55 o 
   4   2  11      107.07      107.71      2.26 o 
   5   2  11       14.94       16.97      1.69 o 
   6   2  11        1.96        1.60      1.08 o 
   7   2  11        0.73        1.23      0.96 o 
  -8   3  11        2.74        5.51      1.58 o 
  -7   3  11        2.20        0.53      1.18 o 
  -6   3  11       31.86       35.06      1.65 o 
  -5   3  11        0.59        0.75      0.84 o 
  -4   3  11        5.87        4.62      0.63 o 
  -3   3  11       33.37       35.33      1.03 o 
  -2   3  11       62.08       56.50      1.97 o 
  -1   3  11        0.49        0.24      0.34 o 
   0   3  11       51.37       50.51      1.12 o 
   1   3  11        1.79        1.40      0.42 o 
   2   3  11       16.31       15.41      0.73 o 
   3   3  11       10.23       11.01      0.66 o 
   4   3  11       82.00       82.62      1.96 o 
   5   3  11       29.88       28.74      1.38 o 
   6   3  11        0.51        1.31      0.83 o 
   7   3  11        3.82        3.80      1.31 o 
  -8   4  11        1.19        2.04      1.34 o 
  -7   4  11        8.26        8.73      1.57 o 
  -6   4  11        0.02       -0.21      0.67 o 
  -5   4  11       19.66       20.28      1.58 o 
  -4   4  11       43.97       44.04      1.48 o 
  -3   4  11      152.37      145.52      2.70 o 
  -2   4  11       43.95       49.56      1.29 o 
  -1   4  11       44.47       51.89      1.22 o 
   0   4  11       20.59       21.25      0.67 o 
   1   4  11        1.67        1.78      0.39 o 
   2   4  11        9.79        8.50      0.61 o 
   3   4  11        3.94        4.33      0.79 o 
   4   4  11       19.65       17.55      1.16 o 
   5   4  11        6.04        5.66      1.04 o 
   6   4  11        0.04       -0.21      0.98 o 
  -8   5  11        8.37       12.45      3.36 o 
  -7   5  11        2.96        5.64      1.15 o 
  -6   5  11        0.14       -0.65      0.65 o 
  -5   5  11       11.09        8.50      0.98 o 
  -4   5  11      394.04      411.86      6.35 o 
  -3   5  11       94.51       83.02      1.95 o 
  -2   5  11       25.51       28.03      1.32 o 
  -1   5  11        0.31        0.45      0.44 o 
   0   5  11       16.51       14.73      0.60 o 
   1   5  11        4.53        5.76      0.53 o 
   2   5  11      159.98      157.98      2.27 o 
   3   5  11        8.85        8.73      0.86 o 
   4   5  11        5.66        5.30      0.84 o 
   5   5  11        2.34        1.55      0.82 o 
   6   5  11        1.75       -0.59      1.28 o 
  -7   6  11        7.52        7.51      1.28 o 
  -6   6  11        0.07        0.32      0.73 o 
  -5   6  11       60.30       65.65      3.63 o 
  -4   6  11       87.36       78.23      2.28 o 
  -3   6  11       88.41       86.49      2.28 o 
  -2   6  11      107.93       99.95      2.17 o 
  -1   6  11      107.04       97.25      2.09 o 
   0   6  11       58.38       59.50      1.41 o 
   1   6  11      400.95      390.01      5.03 o 
   2   6  11        9.55       12.80      0.90 o 
   3   6  11        9.02        7.00      0.83 o 
   4   6  11        3.35        0.60      0.65 o 
   5   6  11        1.97        1.27      0.76 o 
   6   6  11        0.00        0.57      1.08 o 
  -7   7  11        0.25        0.77      1.37 o 
  -6   7  11        0.01       -0.92      0.92 o 
  -5   7  11       11.83       10.38      1.02 o 
  -4   7  11        0.99        0.63      0.68 o 
  -3   7  11       28.95       28.08      1.38 o 
  -2   7  11      155.87      148.06      2.80 o 
  -1   7  11       79.91       64.49      3.08 o 
   0   7  11        0.04       -0.54      0.54 o 
   1   7  11        0.43        0.49      0.45 o 
   2   7  11       48.76       45.92      1.90 o 
   3   7  11       25.63       25.33      1.35 o 
   4   7  11        7.56        7.63      1.53 o 
   5   7  11       17.14       18.98      1.14 o 
   6   7  11        4.22        2.35      1.65 o 
  -7   8  11        0.08       -0.14      1.41 o 
  -6   8  11        0.30       -0.38      1.21 o 
  -5   8  11        0.08       -0.39      0.67 o 
  -4   8  11        3.52        5.17      0.82 o 
  -3   8  11        7.50        4.69      0.79 o 
  -2   8  11        0.44        0.55      0.68 o 
  -1   8  11       12.39        9.67      1.01 o 
   0   8  11        6.04        6.20      0.63 o 
   1   8  11       43.10       36.61      1.34 o 
   2   8  11       10.53       10.38      0.85 o 
   3   8  11      106.70      107.02      2.56 o 
   4   8  11        0.00       -0.84      1.20 o 
   5   8  11        0.68        0.23      1.43 o 
  -6   9  11        0.06        1.36      1.81 o 
  -5   9  11        4.37        4.72      2.22 o 
  -4   9  11        0.23       -0.16      0.91 o 
  -3   9  11        7.00        6.95      0.98 o 
  -2   9  11        1.29        1.09      0.72 o 
  -1   9  11       26.31       21.77      1.35 o 
   0   9  11       83.86       82.13      2.21 o 
   1   9  11        1.38        0.59      0.62 o 
   2   9  11       44.92       44.37      2.46 o 
   3   9  11       23.00       20.81      1.37 o 
   4   9  11        0.01       -1.61      1.61 o 
   5   9  11        0.86       -0.21      1.53 o 
  -6  10  11        4.51        3.41      2.26 o 
  -5  10  11        0.97        1.19      1.79 o 
  -4  10  11       10.98       11.61      0.99 o 
  -3  10  11        0.39        1.02      0.83 o 
  -2  10  11        0.53        0.43      1.11 o 
  -1  10  11       11.64       12.49      1.00 o 
   0  10  11        2.19        1.16      0.66 o 
   1  10  11        0.97        0.68      1.04 o 
   2  10  11        0.29       -0.61      0.61 o 
   3  10  11        0.03       -0.04      1.81 o 
   4  10  11        1.60        1.73      2.02 o 
  -5  11  11        1.07       -1.63      1.63 o 
  -4  11  11        1.13        1.19      1.66 o 
  -3  11  11        3.28        3.08      1.25 o 
  -2  11  11        0.14       -0.80      0.80 o 
  -1  11  11        5.24        3.70      1.14 o 
   0  11  11        2.32        1.95      1.04 o 
   1  11  11        6.11        6.11      1.11 o 
   2  11  11        2.02        0.02      1.66 o 
   3  11  11        3.46        5.31      2.38 o 
   4  11  11        0.34        1.16      2.08 o 
  -4  12  11        1.16        0.52      1.79 o 
  -3  12  11        4.77        4.66      1.99 o 
  -2  12  11        3.62        4.49      1.14 o 
  -1  12  11        3.97        6.00      1.25 o 
   0  12  11        0.72        0.02      1.84 o 
   1  12  11        1.15        3.14      1.25 o 
   2  12  11        0.00       -0.79      1.64 o 
   3  12  11        0.63        2.82      2.13 o 
  -3  13  11        0.82        1.23      1.57 o 
  -2  13  11        0.00       -0.94      0.94 o 
  -1  13  11        1.54        1.60      1.16 o 
   0  13  11        3.26        6.39      1.29 o 
   1  13  11        5.86        8.09      2.42 o 
   2  13  11        0.10        0.76      1.81 o 
  -1  14  11        0.00       -0.43      1.12 o 
  -8   0  12        3.28        5.98      2.29 o 
  -6   0  12       13.26       15.29      2.49 o 
  -4   0  12        0.59       -0.40      0.63 o 
  -2   0  12       13.34       16.17      2.27 o 
   0   0  12       37.07       43.57      1.99 o 
   2   0  12       15.36       13.55      1.08 o 
   4   0  12        0.71        1.19      0.80 o 
   6   0  12       61.98       67.52      3.56 o 
  -8   1  12        1.79        3.63      1.50 o 
  -7   1  12        0.10        0.22      1.15 o 
  -6   1  12        0.07        0.65      0.90 o 
  -5   1  12       75.14       69.72      1.84 o 
  -4   1  12      102.84       90.52      1.91 o 
  -3   1  12       38.42       38.51      1.07 o 
  -2   1  12        8.56       10.64      0.65 o 
  -1   1  12        1.71        0.04      0.40 o 
   0   1  12        9.23       10.34      1.38 o 
   1   1  12       32.21       32.94      1.56 o 
   2   1  12        2.90        4.48      0.57 o 
   3   1  12       81.99       84.56      1.63 o 
   4   1  12        0.16        1.22      0.67 o 
   5   1  12       35.76       37.88      1.83 o 
   6   1  12        0.23        1.31      0.94 o 
  -8   2  12        0.49        0.69      1.37 o 
  -7   2  12        0.71       -0.17      1.20 o 
  -6   2  12        0.93        1.72      0.86 o 
  -5   2  12       26.75       23.38      1.65 o 
  -4   2  12      125.99      110.25      2.16 o 
  -3   2  12      101.37      107.54      2.06 o 
  -2   2  12        1.81        1.53      0.52 o 
  -1   2  12        4.22        3.20      0.53 o 
   0   2  12        0.00       -0.22      0.38 o 
   1   2  12       17.30       17.50      1.21 o 
   2   2  12       48.98       52.21      1.51 o 
   3   2  12        2.09        1.30      0.52 o 
   4   2  12        1.07        0.71      0.64 o 
   5   2  12        4.51        6.27      1.06 o 
   6   2  12        0.13       -0.10      1.07 o 
  -8   3  12        2.20        5.34      1.65 o 
  -7   3  12        1.71        3.15      1.27 o 
  -6   3  12        0.58       -0.77      0.77 o 
  -5   3  12        4.01        2.98      0.78 o 
  -4   3  12        1.13        1.93      0.62 o 
  -3   3  12      134.66      124.30      2.46 o 
  -2   3  12       92.20       85.33      1.95 o 
  -1   3  12      595.17      614.95      8.17 o 
   0   3  12        0.20       -0.40      0.40 o 
   1   3  12        0.07        0.13      0.49 o 
   2   3  12        2.66        1.87      0.55 o 
   3   3  12       70.33       71.70      1.72 o 
   4   3  12       60.74       60.80      1.98 o 
   5   3  12        2.59        2.88      1.13 o 
   6   3  12        0.24       -0.77      0.77 o 
  -8   4  12        0.07        1.77      1.38 o 
  -7   4  12        0.96        3.91      2.41 o 
  -6   4  12        8.01        8.66      1.06 o 
  -5   4  12       22.98       19.42      1.36 o 
  -4   4  12      114.93      114.92      2.49 o 
  -3   4  12       24.67       24.52      1.38 o 
  -2   4  12        0.01       -0.50      0.50 o 
  -1   4  12      104.18      109.79      2.28 o 
   0   4  12        1.55        0.76      0.46 o 
   1   4  12        1.54        1.29      0.53 o 
   2   4  12       14.36       12.80      0.97 o 
   3   4  12        0.67        0.47      0.65 o 
   4   4  12        2.59        3.42      0.81 o 
   5   4  12        4.82        4.61      1.02 o 
   6   4  12        0.08       -0.53      1.28 o 
  -7   5  12        2.45        4.62      1.38 o 
  -6   5  12        1.75        0.85      0.79 o 
  -5   5  12       37.78       34.47      1.72 o 
  -4   5  12       13.98       15.22      1.00 o 
  -3   5  12       51.66       48.03      1.52 o 
  -2   5  12       61.93       71.50      1.84 o 
  -1   5  12        0.06        0.30      0.46 o 
   0   5  12        1.41        1.79      0.54 o 
   1   5  12        1.36        0.75      0.58 o 
   2   5  12       42.36       38.79      1.64 o 
   3   5  12       17.34       18.55      1.24 o 
   4   5  12       10.89        9.42      1.01 o 
   5   5  12        3.73        6.01      1.31 o 
   6   5  12        2.10        1.08      2.29 o 
  -7   6  12        4.88        6.99      1.31 o 
  -6   6  12        1.06        2.20      1.12 o 
  -5   6  12       24.10       22.16      1.78 o 
  -4   6  12        8.18        9.28      1.01 o 
  -3   6  12        5.53        4.63      0.70 o 
  -2   6  12        0.02       -0.54      0.54 o 
  -1   6  12       14.88       15.35      0.86 o 
   0   6  12       11.53        8.14      0.78 o 
   1   6  12        1.07        1.49      0.54 o 
   2   6  12       18.98       18.97      1.14 o 
   3   6  12       62.14       57.17      1.99 o 
   4   6  12        0.13       -0.61      0.61 o 
   5   6  12        0.30        1.07      0.79 o 
   6   6  12        9.94        9.31      1.20 o 
  -7   7  12        0.00        0.68      0.77 o 
  -6   7  12        6.56        9.92      1.20 o 
  -5   7  12        1.50        1.88      0.90 o 
  -4   7  12        0.77        1.49      0.74 o 
  -3   7  12        1.36        1.67      0.73 o 
  -2   7  12        7.09        7.63      0.78 o 
  -1   7  12       37.38       36.70      1.72 o 
   0   7  12       23.19       20.51      1.16 o 
   1   7  12        8.01        8.04      0.67 o 
   2   7  12       43.62       40.53      2.23 o 
   3   7  12       82.18       76.91      2.34 o 
   4   7  12        0.11       -0.14      0.68 o 
   5   7  12        6.39        5.89      0.87 o 
  -7   8  12        2.45       -0.14      2.23 o 
  -6   8  12        0.00        0.36      0.78 o 
  -5   8  12        1.13        1.06      0.79 o 
  -4   8  12        6.98        5.87      1.01 o 
  -3   8  12       15.96       14.59      1.23 o 
  -2   8  12        6.44        5.30      0.91 o 
  -1   8  12        9.45        9.36      1.03 o 
   0   8  12        8.42        8.49      0.90 o 
   1   8  12        2.69        2.27      0.71 o 
   2   8  12      137.34      123.83      2.91 o 
   3   8  12       41.92       41.21      3.62 o 
   4   8  12        1.63        0.92      1.08 o 
   5   8  12        0.95       -0.07      1.17 o 
  -6   9  12        0.11        0.49      1.90 o 
  -5   9  12        7.65        6.20      2.45 o 
  -4   9  12       18.97       21.65      1.68 o 
  -3   9  12        2.10        2.71      1.01 o 
  -2   9  12       10.83        8.32      1.06 o 
  -1   9  12       19.28       17.23      1.29 o 
   0   9  12        0.12       -0.56      0.59 o 
   1   9  12        7.07        3.51      0.88 o 
   2   9  12       36.83       37.39      1.72 o 
   3   9  12        4.13        4.51      0.92 o 
   4   9  12        1.34        3.18      2.13 o 
   5   9  12        1.16        3.43      2.60 o 
  -6  10  12        0.15       -1.34      1.90 o 
  -5  10  12        0.33        0.27      1.55 o 
  -4  10  12        6.78        7.67      1.09 o 
  -3  10  12       12.73       14.66      1.73 o 
  -2  10  12        5.30        7.09      2.38 o 
  -1  10  12        0.01       -0.54      0.89 o 
   0  10  12        3.86        3.12      0.88 o 
   1  10  12        0.01       -0.66      0.79 o 
   2  10  12        1.14        0.72      0.90 o 
   3  10  12        2.06        5.02      2.42 o 
   4  10  12        1.71       -1.39      2.01 o 
  -5  11  12        0.34       -0.22      1.75 o 
  -4  11  12        0.31        1.17      1.72 o 
  -3  11  12        1.00        0.34      0.89 o 
  -2  11  12        0.38       -0.84      0.84 o 
  -1  11  12        0.12        0.45      1.18 o 
   0  11  12        0.81       -0.62      1.19 o 
   1  11  12        0.26        1.27      1.73 o 
   2  11  12        0.21       -0.67      0.67 o 
   3  11  12        1.44        7.62      2.55 o 
  -4  12  12        0.06       -0.33      1.72 o 
  -3  12  12        0.88        0.74      1.67 o 
  -2  12  12        1.70        1.34      1.06 o 
  -1  12  12        3.26        3.48      1.24 o 
   0  12  12        7.44        8.66      1.37 o 
   1  12  12        0.27       -0.47      0.89 o 
   2  12  12        0.87        2.44      1.97 o 
  -3  13  12        0.11        1.46      1.70 o 
  -2  13  12        8.91       10.19      1.47 o 
  -1  13  12        2.26        2.67      1.26 o 
   0  13  12        5.32        6.63      1.39 o 
   1  13  12        3.30        3.66      0.97 o 
  -7   0  13        1.41        0.23      1.63 o 
  -5   0  13        8.47       10.30      1.17 o 
  -3   0  13      158.88      149.81      3.69 o 
  -1   0  13       89.79       93.74      4.81 o 
   1   0  13       64.12       64.97      2.74 o 
   3   0  13       89.23       92.74      2.59 o 
   5   0  13      121.37      124.77      4.79 o 
  -8   1  13        0.01        1.51      1.42 o 
  -7   1  13        0.01       -0.02      1.10 o 
  -6   1  13        1.19        1.04      2.01 o 
  -5   1  13        0.06        1.11      0.63 o 
  -4   1  13      146.80      151.94      2.68 o 
  -3   1  13        0.56        0.55      0.59 o 
  -2   1  13       21.37       25.44      1.23 o 
  -1   1  13       46.71       48.63      1.91 o 
   0   1  13       50.54       53.46      2.50 o 
   1   1  13        1.30        0.36      0.61 o 
   2   1  13       91.18       90.31      1.91 o 
   3   1  13       38.42       42.72      1.28 o 
   4   1  13        1.65        1.53      0.82 o 
   5   1  13        0.94        2.52      1.07 o 
   6   1  13       25.46       29.74      1.83 o 
  -8   2  13        2.09        1.07      1.46 o 
  -7   2  13        0.85        1.19      1.28 o 
  -6   2  13        0.04       -0.71      0.71 o 
  -5   2  13       38.83       32.06      1.56 o 
  -4   2  13        1.78        0.79      0.69 o 
  -3   2  13       81.14       78.34      1.97 o 
  -2   2  13       15.04       14.57      1.01 o 
  -1   2  13      165.66      175.00      4.07 o 
   0   2  13        0.41       -0.49      0.49 o 
   1   2  13        9.39        9.21      1.03 o 
   2   2  13       17.83       17.56      0.98 o 
   3   2  13        1.19        1.54      0.59 o 
   4   2  13        9.92       10.83      1.01 o 
   5   2  13        0.04        0.08      0.90 o 
   6   2  13        2.30        1.99      1.01 o 
  -8   3  13        6.01        6.68      1.84 o 
  -7   3  13        0.97       -0.27      1.92 o 
  -6   3  13        3.74        3.45      0.89 o 
  -5   3  13        0.22       -0.62      0.62 o 
  -4   3  13       44.48       40.59      1.68 o 
  -3   3  13       16.88       16.54      1.01 o 
  -2   3  13      340.95      353.84      5.27 o 
  -1   3  13       55.33       58.54      2.57 o 
   0   3  13        2.86        3.87      0.63 o 
   1   3  13        4.09        3.51      0.71 o 
   2   3  13       19.59       23.32      1.22 o 
   3   3  13        6.55        5.71      0.84 o 
   4   3  13       29.76       35.64      1.60 o 
   5   3  13        1.02        1.12      1.83 o 
   6   3  13        0.00        2.38      1.23 o 
  -8   4  13        2.70        7.95      1.76 o 
  -7   4  13        0.74        0.93      1.23 o 
  -6   4  13        6.10        6.10      1.05 o 
  -5   4  13        0.00       -0.50      0.67 o 
  -4   4  13        3.80        4.09      0.85 o 
  -3   4  13       34.81       34.54      1.35 o 
  -2   4  13        5.84        6.34      0.75 o 
  -1   4  13       92.93       91.26      2.14 o 
   0   4  13       40.68       36.64      1.30 o 
   1   4  13       32.51       29.58      1.12 o 
   2   4  13        9.85        9.60      0.93 o 
   3   4  13        1.40        1.55      0.94 o 
   4   4  13        0.03        0.35      0.74 o 
   5   4  13        0.87        2.06      1.08 o 
   6   4  13        0.59        0.54      2.09 o 
  -7   5  13        0.39       -0.70      1.11 o 
  -6   5  13        1.90        2.56      0.88 o 
  -5   5  13       16.70       17.32      1.30 o 
  -4   5  13       35.32       32.44      1.63 o 
  -3   5  13       10.39        9.62      1.19 o 
  -2   5  13        0.17       -0.52      0.67 o 
  -1   5  13       65.61       70.26      1.89 o 
   0   5  13        1.78        0.96      0.61 o 
   1   5  13        5.77        5.94      0.75 o 
   2   5  13       37.16       34.39      1.57 o 
   3   5  13        3.29        5.98      1.18 o 
   4   5  13        0.04        1.44      1.11 o 
   5   5  13        0.16       -0.22      1.32 o 
   6   5  13        5.16        5.57      1.91 o 
  -7   6  13        0.00       -0.28      1.12 o 
  -6   6  13        0.24        0.75      0.93 o 
  -5   6  13       27.60       27.26      1.54 o 
  -4   6  13        0.95        0.88      0.76 o 
  -3   6  13        7.45        5.24      0.76 o 
  -2   6  13        9.73       12.86      1.06 o 
  -1   6  13        8.91        8.44      0.83 o 
   0   6  13        3.05        1.41      0.67 o 
   1   6  13       50.00       51.20      1.63 o 
   2   6  13       77.63       66.77      2.31 o 
   3   6  13        0.36        0.02      0.70 o 
   4   6  13        0.41        2.00      0.90 o 
   5   6  13       14.06       14.56      1.42 o 
  -7   7  13        0.40        0.89      1.01 o 
  -6   7  13        0.49        0.59      1.30 o 
  -5   7  13        3.24        4.54      1.17 o 
  -4   7  13        4.08        3.97      0.87 o 
  -3   7  13       10.43       14.79      1.16 o 
  -2   7  13       24.58       23.79      1.29 o 
  -1   7  13        0.28       -0.51      0.64 o 
   0   7  13       10.53        8.82      1.04 o 
   1   7  13        5.07        2.74      0.69 o 
   2   7  13       24.29       19.15      1.12 o 
   3   7  13        0.15        0.69      0.87 o 
   4   7  13        2.31        1.55      0.88 o 
   5   7  13        0.31       -0.69      0.77 o 
  -6   8  13        3.62        2.30      0.88 o 
  -5   8  13        0.17        0.47      1.00 o 
  -4   8  13        1.02        0.49      1.00 o 
  -3   8  13       18.48       18.15      1.97 o 
  -2   8  13        0.56        1.11      0.80 o 
  -1   8  13        8.26        6.28      1.07 o 
   0   8  13        1.92        1.87      0.68 o 
   1   8  13        7.66        5.22      1.06 o 
   2   8  13        0.26        1.28      0.84 o 
   3   8  13       10.01        9.77      1.17 o 
   4   8  13        0.02        0.61      0.80 o 
   5   8  13        0.11       -0.12      3.74 o 
  -6   9  13        2.08        2.73      2.02 o 
  -5   9  13        2.32        1.64      0.95 o 
  -4   9  13        1.05       -0.11      2.52 o 
  -3   9  13        6.57        9.09      1.35 o 
  -2   9  13        0.30       -0.44      0.86 o 
  -1   9  13        0.67        1.99      0.80 o 
   0   9  13        0.56        1.16      0.81 o 
   1   9  13        0.50       -0.74      0.74 o 
   2   9  13        0.33        0.74      1.03 o 
   3   9  13       22.67       24.82      3.04 o 
   4   9  13        0.44        3.83      2.42 o 
  -5  10  13        0.16       -1.19      1.70 o 
  -4  10  13        4.35        3.80      1.10 o 
  -3  10  13        3.62        6.10      1.25 o 
  -2  10  13        3.45        6.05      1.29 o 
  -1  10  13       15.27       15.85      1.65 o 
   0  10  13        3.44        2.49      1.07 o 
   1  10  13        0.02       -0.87      0.87 o 
   2  10  13        0.07        1.26      0.96 o 
   3  10  13        0.12       -0.27      1.81 o 
   4  10  13       10.05        9.25      2.95 o 
  -5  11  13        1.72        1.73      1.99 o 
  -4  11  13        0.03       -0.41      0.73 o 
  -3  11  13        2.22        0.92      1.04 o 
  -2  11  13        0.90        0.63      2.01 o 
  -1  11  13        0.26        1.39      1.12 o 
   0  11  13        1.60        1.84      1.16 o 
   1  11  13        5.29        4.63      1.65 o 
   2  11  13        1.92        1.93      2.37 o 
   3  11  13        2.72        4.44      2.26 o 
  -4  12  13        0.42       -1.50      1.50 o 
  -3  12  13        0.02       -1.04      1.25 o 
  -2  12  13        0.41        0.39      1.10 o 
  -1  12  13        1.52        0.46      1.12 o 
   0  12  13        3.28        4.15      1.27 o 
   1  12  13        6.37        6.42      1.26 o 
   2  12  13        0.56        1.43      1.95 o 
  -2  13  13        0.01       -0.24      1.10 o 
  -1  13  13        2.39        4.88      1.42 o 
   0  13  13        5.20        5.90      1.41 o 
  -8   0  14        0.85        1.03      1.82 o 
  -6   0  14       31.28       30.79      3.32 o 
  -4   0  14       26.10       28.62      1.64 o 
  -2   0  14       13.95       14.30      1.18 o 
   0   0  14       19.51       16.35      2.22 o 
   2   0  14       65.23       59.37      2.23 o 
   4   0  14       25.82       23.08      2.13 o 
   6   0  14        2.30        3.45      4.54 o 
  -8   1  14        0.52        1.71      1.64 o 
  -7   1  14        0.49        0.77      2.67 o 
  -6   1  14        0.69        1.43      1.10 o 
  -5   1  14        7.77        6.94      0.85 o 
  -4   1  14        7.67        8.76      0.80 o 
  -3   1  14        2.13        2.40      0.66 o 
  -2   1  14        0.01       -0.63      0.68 o 
  -1   1  14        0.51        1.08      0.89 o 
   0   1  14       82.95       85.05      3.34 o 
   1   1  14       40.25       35.45      1.76 o 
   2   1  14        0.09        0.37      0.56 o 
   3   1  14        0.88       -0.02      0.60 o 
   4   1  14        1.54        1.32      0.82 o 
   5   1  14       43.87       44.53      2.09 o 
   6   1  14        1.93        2.54      1.05 o 
  -8   2  14        0.90        1.56      1.61 o 
  -7   2  14        6.09        4.66      1.56 o 
  -6   2  14        0.02        0.63      0.89 o 
  -5   2  14       22.65       22.24      1.37 o 
  -4   2  14        0.39       -0.55      0.55 o 
  -3   2  14      121.09      111.68      2.48 o 
  -2   2  14        5.21        3.90      0.78 o 
  -1   2  14       35.53       36.50      1.55 o 
   0   2  14       13.09       11.20      0.95 o 
   1   2  14       44.44       39.65      2.84 o 
   2   2  14        9.73       10.37      1.56 o 
   3   2  14       17.51       15.61      1.43 o 
   4   2  14       10.22       13.11      1.11 o 
   5   2  14        6.67        5.27      1.09 o 
   6   2  14        0.53        2.58      1.06 o 
  -7   3  14        1.16        1.55      1.35 o 
  -6   3  14        1.03        0.73      0.90 o 
  -5   3  14        0.16        1.14      0.71 o 
  -4   3  14       20.37       20.96      1.30 o 
  -3   3  14       22.10       22.99      1.17 o 
  -2   3  14      179.50      177.61      3.72 o 
  -1   3  14        0.00        1.15      0.69 o 
   0   3  14       18.54       20.46      1.66 o 
   1   3  14       14.12       13.63      1.26 o 
   2   3  14        0.51        0.33      0.86 o 
   3   3  14       37.78       35.59      2.33 o 
   4   3  14        0.02        0.32      0.88 o 
   5   3  14        4.77        7.20      1.39 o 
   6   3  14        0.27        2.50      3.69 o 
  -7   4  14        3.81        5.00      1.66 o 
  -6   4  14        2.85        2.14      0.88 o 
  -5   4  14        0.06        1.52      0.76 o 
  -4   4  14        5.81        3.21      0.82 o 
  -3   4  14       15.89       19.04      1.53 o 
  -2   4  14       79.23       70.96      2.19 o 
  -1   4  14      131.38      116.80      2.84 o 
   0   4  14        5.93        4.62      0.73 o 
   1   4  14       50.87       52.94      1.63 o 
   2   4  14        5.90        6.18      1.48 o 
   3   4  14        0.73        1.16      0.98 o 
   4   4  14        0.03        0.71      0.75 o 
   5   4  14        0.02        2.02      1.49 o 
  -7   5  14        3.93        7.54      1.59 o 
  -6   5  14        0.18       -0.31      1.13 o 
  -5   5  14        1.59        1.20      0.84 o 
  -4   5  14        0.01        0.06      0.72 o 
  -3   5  14        5.36        6.67      0.96 o 
  -2   5  14       44.02       40.41      2.64 o 
  -1   5  14       56.10       52.94      1.66 o 
   0   5  14       93.57       88.36      2.17 o 
   1   5  14       18.22       19.15      1.18 o 
   2   5  14       22.22       19.64      1.32 o 
   3   5  14        3.94        4.11      1.13 o 
   4   5  14        0.27       -1.16      1.16 o 
   5   5  14        4.02        3.41      1.66 o 
  -7   6  14        2.51        1.89      1.32 o 
  -6   6  14        0.32        1.13      0.96 o 
  -5   6  14        1.11        1.45      1.12 o 
  -4   6  14        2.37        2.00      0.80 o 
  -3   6  14      121.57      121.51      3.52 o 
  -2   6  14       18.48       17.51      1.20 o 
  -1   6  14        3.62        2.56      0.82 o 
   0   6  14        0.08        0.56      0.64 o 
   1   6  14        5.99        7.53      0.84 o 
   2   6  14       17.32       15.48      1.06 o 
   3   6  14        0.09        0.27      0.84 o 
   4   6  14        1.95        2.37      1.01 o 
   5   6  14        0.41       -0.20      0.92 o 
  -6   7  14        9.37        7.53      1.26 o 
  -5   7  14        0.00        0.88      1.14 o 
  -4   7  14       75.20       72.76      2.78 o 
  -3   7  14       47.40       47.87      1.91 o 
  -2   7  14        0.22        0.37      0.73 o 
  -1   7  14        4.50        1.83      0.80 o 
   0   7  14        0.33       -0.31      0.68 o 
   1   7  14       14.48       13.65      1.01 o 
   2   7  14       17.19       16.20      1.20 o 
   3   7  14        4.32        6.47      1.15 o 
   4   7  14        0.00       -0.67      0.85 o 
   5   7  14        0.02       -0.94      0.94 o 
  -6   8  14        0.25       -0.89      0.89 o 
  -5   8  14        0.03       -1.17      1.17 o 
  -4   8  14       35.57       37.57      2.37 o 
  -3   8  14       17.72       16.77      1.72 o 
  -2   8  14        0.50       -0.86      0.87 o 
  -1   8  14        9.67        9.69      1.15 o 
   0   8  14        0.11        0.71      0.79 o 
   1   8  14       15.48       15.78      1.51 o 
   2   8  14       30.46       28.01      2.05 o 
   3   8  14        0.01        1.38      1.07 o 
   4   8  14        0.33       -0.10      0.82 o 
  -6   9  14        0.04       -1.64      1.75 o 
  -5   9  14        2.62        2.88      1.13 o 
  -4   9  14       13.18       16.16      1.71 o 
  -3   9  14        0.13       -0.29      1.53 o 
  -2   9  14        0.08        1.09      1.17 o 
  -1   9  14        2.93        4.51      1.25 o 
   0   9  14        0.22       -0.35      0.97 o 
   1   9  14        0.08        1.41      1.05 o 
   2   9  14       26.40       27.82      2.10 o 
   3   9  14        7.42        5.91      2.16 o 
   4   9  14       12.48       13.66      3.31 o 
  -5  10  14        0.11        0.68      0.83 o 
  -4  10  14        0.43        0.18      1.03 o 
  -3  10  14        4.61        4.81      1.26 o 
  -2  10  14        9.75       10.96      1.56 o 
  -1  10  14        5.74        7.25      1.41 o 
   0  10  14        6.34        7.19      1.41 o 
   1  10  14        8.31        9.98      2.28 o 
   2  10  14        2.09        1.10      1.08 o 
   3  10  14       23.48       24.66      1.62 o 
  -4  11  14        1.25        0.81      0.97 o 
  -3  11  14        0.54        1.63      1.09 o 
  -2  11  14        0.92        1.76      1.19 o 
  -1  11  14        1.05        0.21      1.06 o 
   0  11  14        4.63        2.24      1.21 o 
   1  11  14        0.16        0.12      1.04 o 
   2  11  14        0.02       -0.33      1.68 o 
  -3  12  14        2.50        0.32      1.06 o 
  -2  12  14        0.23        0.52      1.14 o 
  -1  12  14        3.81        3.82      2.37 o 
   0  12  14        7.14        5.80      1.44 o 
   1  12  14        0.11       -0.08      1.05 o 
  -7   0  15        0.71        0.74      1.84 o 
  -5   0  15        0.46       -1.10      1.10 o 
  -3   0  15      291.20      271.86      7.02 o 
  -1   0  15       96.28       99.05      5.33 o 
   1   0  15        8.67        7.06      1.92 o 
   3   0  15       18.77       15.28      1.64 o 
   5   0  15        2.10        5.22      1.68 o 
  -7   1  15        2.40        4.80      1.58 o 
  -6   1  15        0.22        0.54      1.12 o 
  -5   1  15       11.29       11.67      1.15 o 
  -4   1  15       98.63       93.80      2.12 o 
  -3   1  15        0.51        1.38      0.69 o 
  -2   1  15       30.11       30.98      1.47 o 
  -1   1  15        0.12       -0.29      0.69 o 
   0   1  15       25.83       27.37      2.07 o 
   1   1  15       12.24       12.10      1.22 o 
   2   1  15        9.89       10.43      0.91 o 
   3   1  15        0.13        0.68      0.78 o 
   4   1  15       36.43       35.01      1.92 o 
   5   1  15        4.97        5.48      1.41 o 
  -7   2  15        0.05        0.57      1.31 o 
  -6   2  15        0.18        1.34      1.15 o 
  -5   2  15        7.12        7.65      1.05 o 
  -4   2  15        6.23        4.89      0.98 o 
  -3   2  15        3.40        4.45      0.77 o 
  -2   2  15        5.78        5.52      1.09 o 
  -1   2  15       20.04       21.15      1.63 o 
   0   2  15       25.90       29.48      2.12 o 
   1   2  15       26.03       23.47      1.58 o 
   2   2  15        0.07       -0.58      0.63 o 
   3   2  15        6.12        5.57      1.20 o 
   4   2  15        0.05        0.78      1.20 o 
   5   2  15        1.29        1.09      1.16 o 
  -7   3  15        0.31        0.41      1.47 o 
  -6   3  15        0.38        0.72      0.98 o 
  -5   3  15        1.45        1.09      0.78 o 
  -4   3  15        0.87       -0.16      0.70 o 
  -3   3  15        0.03        0.31      0.62 o 
  -2   3  15       60.18       58.58      2.05 o 
  -1   3  15        5.96        9.30      1.01 o 
   0   3  15       10.40        9.34      0.90 o 
   1   3  15        2.05        1.55      0.87 o 
   2   3  15        0.18        0.40      1.27 o 
   3   3  15       29.20       31.49      2.76 o 
   4   3  15        1.24        1.60      1.29 o 
   5   3  15        2.43        1.61      2.50 o 
  -7   4  15        1.77        1.61      1.48 o 
  -6   4  15        3.54        4.16      1.17 o 
  -5   4  15        0.02       -0.68      0.68 o 
  -4   4  15        3.68        2.81      0.86 o 
  -3   4  15        0.61       -0.04      0.77 o 
  -2   4  15       14.25       11.85      1.46 o 
  -1   4  15        0.84        3.09      1.16 o 
   0   4  15       17.87       18.28      1.11 o 
   1   4  15        1.00        0.74      0.69 o 
   2   4  15        3.86        4.49      1.13 o 
   3   4  15        1.44        2.51      1.57 o 
   4   4  15       10.47        9.90      1.86 o 
   5   4  15        2.33        5.77      2.22 o 
  -7   5  15        0.89        1.90      1.41 o 
  -6   5  15        1.35        3.41      1.38 o 
  -5   5  15       10.94       11.21      1.62 o 
  -4   5  15        4.38        4.27      0.94 o 
  -3   5  15       22.18       19.72      1.32 o 
  -2   5  15        0.09       -0.84      0.84 o 
  -1   5  15       55.92       57.56      2.50 o 
   0   5  15       24.01       24.66      1.40 o 
   1   5  15        7.92        8.73      0.89 o 
   2   5  15        0.60       -0.02      0.74 o 
   3   5  15        1.81        1.93      0.95 o 
   4   5  15        0.03       -0.90      1.17 o 
   5   5  15        2.67        3.32      2.15 o 
  -7   6  15        0.05       -1.41      1.41 o 
  -6   6  15        1.32        1.52      1.04 o 
  -5   6  15        0.01        0.21      0.98 o 
  -4   6  15       37.83       37.84      2.13 o 
  -3   6  15       15.96       15.85      1.27 o 
  -2   6  15        1.32        1.25      0.74 o 
  -1   6  15       38.66       38.07      1.92 o 
   0   6  15       13.77       11.92      1.07 o 
   1   6  15        1.18       -0.21      0.62 o 
   2   6  15        0.64       -0.76      0.76 o 
   3   6  15        0.40        1.10      0.92 o 
   4   6  15        1.34        0.65      0.96 o 
   5   6  15        0.44       -0.02      1.05 o 
  -6   7  15        3.51        2.59      1.12 o 
  -5   7  15        1.23       -0.41      0.86 o 
  -4   7  15       22.93       22.93      1.72 o 
  -3   7  15        0.06        0.62      1.07 o 
  -2   7  15        5.36        5.79      1.56 o 
  -1   7  15        4.21        5.14      0.98 o 
   0   7  15        0.74        1.16      0.79 o 
   1   7  15        2.23        2.69      1.14 o 
   2   7  15        0.06        1.15      1.24 o 
   3   7  15        6.30        4.11      1.13 o 
   4   7  15        0.12        0.23      0.91 o 
  -6   8  15        0.03        0.55      1.14 o 
  -5   8  15        1.20        2.41      1.59 o 
  -4   8  15        0.01        1.85      1.13 o 
  -3   8  15        7.95        7.42      1.42 o 
  -2   8  15        0.76        0.94      1.03 o 
  -1   8  15        1.30       -0.27      0.94 o 
   0   8  15        0.01        0.69      1.96 o 
   1   8  15        4.46        5.84      1.64 o 
   2   8  15        9.26        7.30      1.40 o 
   3   8  15        0.00        1.69      1.18 o 
   4   8  15        4.70        4.54      1.22 o 
  -5   9  15        0.20        0.25      1.05 o 
  -4   9  15        0.96        0.89      1.14 o 
  -3   9  15        0.06       -0.44      1.07 o 
  -2   9  15        0.01        0.80      1.07 o 
  -1   9  15        5.86        6.42      1.37 o 
   0   9  15        2.42        2.29      1.17 o 
   1   9  15        1.78        1.76      1.36 o 
   2   9  15        0.00        0.62      1.13 o 
   3   9  15       25.94       28.60      2.78 o 
  -5  10  15        0.32       -1.61      1.65 o 
  -4  10  15        1.12        3.24      1.24 o 
  -3  10  15       13.87       15.06      1.78 o 
  -2  10  15        2.35        1.01      1.17 o 
  -1  10  15        4.07        6.75      1.51 o 
   0  10  15        9.69        7.81      1.48 o 
   1  10  15        0.62        1.70      1.14 o 
   2  10  15        2.88        1.16      1.26 o 
   3  10  15       23.69       26.86      1.84 o 
  -4  11  15        3.46        2.42      1.33 o 
  -3  11  15        1.15       -0.06      1.17 o 
  -2  11  15        1.84        2.59      1.25 o 
  -1  11  15        0.00       -0.49      1.13 o 
   0  11  15        1.83        0.51      1.19 o 
   1  11  15        3.21        8.54      1.50 o 
   2  11  15        8.65        8.02      1.40 o 
  -2  12  15        2.13        2.78      1.34 o 
  -1  12  15        3.18        2.98      1.38 o 
   0  12  15        3.76        6.38      1.86 o 
  -6   0  16        0.59        0.29      1.66 o 
  -4   0  16       39.39       34.93      3.23 o 
  -2   0  16       10.69       12.29      3.04 o 
   0   0  16        0.01        1.55      1.45 o 
   2   0  16        0.48        0.29      0.96 o 
   4   0  16       30.83       28.82      3.36 o 
  -7   1  16        5.57        8.57      1.87 o 
  -6   1  16        0.33       -1.29      1.47 o 
  -5   1  16        2.51        0.53      1.01 o 
  -4   1  16        0.00        0.14      0.67 o 
  -3   1  16       70.02       75.88      2.13 o 
  -2   1  16        0.02       -0.28      0.68 o 
  -1   1  16      153.25      165.83      5.57 o 
   0   1  16        6.19        6.14      1.39 o 
   1   1  16        2.20        2.09      1.09 o 
   2   1  16        0.01       -0.32      0.69 o 
   3   1  16       10.98       11.47      1.70 o 
   4   1  16        0.46        1.58      1.30 o 
   5   1  16        5.04        4.53      1.15 o 
  -7   2  16        1.41        2.66      1.42 o 
  -6   2  16        1.40        0.50      1.15 o 
  -5   2  16        0.04        0.14      0.76 o 
  -4   2  16        0.86       -0.03      0.73 o 
  -3   2  16       24.88       26.65      1.43 o 
  -2   2  16       49.22       44.95      1.84 o 
  -1   2  16       44.14       46.43      1.88 o 
   0   2  16      126.37      113.10      4.28 o 
   1   2  16        0.91        1.06      0.84 o 
   2   2  16       22.65       22.10      1.36 o 
   3   2  16       14.13       14.66      1.55 o 
   4   2  16        8.74       13.97      2.78 o 
   5   2  16        0.49        1.27      1.15 o 
  -7   3  16        0.72        0.88      1.36 o 
  -6   3  16        0.04        0.51      0.99 o 
  -5   3  16        0.00        0.39      0.77 o 
  -4   3  16       13.70       13.03      1.21 o 
  -3   3  16        0.12       -0.04      0.72 o 
  -2   3  16        0.80       -0.28      0.72 o 
  -1   3  16       21.25       20.13      1.48 o 
   0   3  16        0.34        0.37      0.75 o 
   1   3  16        1.47        0.57      0.89 o 
   2   3  16       41.66       42.23      3.15 o 
   3   3  16        2.80        1.37      1.04 o 
   4   3  16        0.02        2.40      1.92 o 
   5   3  16        5.10        4.90      2.17 o 
  -7   4  16        0.14        2.49      1.53 o 
  -6   4  16        0.12       -0.80      1.11 o 
  -5   4  16        5.44        5.88      1.06 o 
  -4   4  16        9.00        8.89      1.12 o 
  -3   4  16       38.36       34.78      1.81 o 
  -2   4  16        0.40        0.11      0.73 o 
  -1   4  16       14.42       16.59      1.24 o 
   0   4  16       15.47       14.38      1.16 o 
   1   4  16        6.94       10.38      1.09 o 
   2   4  16        0.15        1.33      1.02 o 
   3   4  16       31.85       28.97      3.50 o 
   4   4  16        0.03       -1.14      1.59 o 
   5   4  16        0.19        0.29      2.06 o 
  -7   5  16        4.81        7.16      1.78 o 
  -6   5  16        0.90        3.22      1.14 o 
  -5   5  16        5.86        6.48      1.29 o 
  -4   5  16       11.75       16.72      1.56 o 
  -3   5  16        4.60        5.73      0.98 o 
  -2   5  16        0.59        0.25      0.69 o 
  -1   5  16       27.85       24.52      1.64 o 
   0   5  16        0.23        0.15      0.69 o 
   1   5  16        5.48        5.63      0.85 o 
   2   5  16        1.47        1.38      0.98 o 
   3   5  16        0.19       -0.32      0.86 o 
   4   5  16        0.82        1.57      2.26 o 
  -6   6  16        0.43        1.34      1.06 o 
  -5   6  16        0.77       -0.21      0.98 o 
  -4   6  16        6.57        4.82      1.19 o 
  -3   6  16        0.12       -0.84      0.84 o 
  -2   6  16        0.72        0.27      1.34 o 
  -1   6  16        0.29        0.28      0.78 o 
   0   6  16        2.25        2.32      0.90 o 
   1   6  16        0.02       -0.35      0.75 o 
   2   6  16        0.35        0.37      0.88 o 
   3   6  16        1.29       -0.19      0.93 o 
   4   6  16        2.23        2.76      1.39 o 
  -6   7  16        0.69        3.15      1.16 o 
  -5   7  16        0.40        1.07      1.08 o 
  -4   7  16        4.39        5.11      1.77 o 
  -3   7  16        0.27        1.58      1.33 o 
  -2   7  16        3.53        4.43      1.73 o 
  -1   7  16        0.80        1.04      1.27 o 
   0   7  16        6.66        7.82      1.40 o 
   1   7  16        3.46        3.67      3.16 o 
   2   7  16        8.06        7.74      1.47 o 
   3   7  16        4.63        2.22      1.06 o 
   4   7  16        1.57        1.22      1.08 o 
  -5   8  16        4.42        7.68      1.53 o 
  -4   8  16       13.77       11.11      1.73 o 
  -3   8  16        2.79        3.79      1.33 o 
  -2   8  16        0.25       -0.69      1.03 o 
  -1   8  16        2.78        1.54      1.13 o 
   0   8  16        5.68        9.24      1.53 o 
   1   8  16       11.35        7.36      2.76 o 
   2   8  16        2.54        3.35      2.21 o 
   3   8  16        5.23        5.57      1.38 o 
  -5   9  16        1.84        2.08      1.27 o 
  -4   9  16        0.48        0.49      1.53 o 
  -3   9  16        3.06        3.89      1.86 o 
  -2   9  16       22.42       22.43      2.11 o 
  -1   9  16        0.00        0.36      1.12 o 
   0   9  16        1.59        0.72      1.26 o 
   1   9  16        0.31        0.06      1.12 o 
   2   9  16       10.12       12.27      1.67 o 
   3   9  16        0.02        2.79      1.23 o 
  -4  10  16        5.75        6.70      1.49 o 
  -3  10  16        3.75        3.62      1.36 o 
  -2  10  16        7.42        7.91      1.59 o 
  -1  10  16        0.18        0.47      1.16 o 
   0  10  16        2.65        2.94      1.32 o 
   1  10  16        0.27       -0.02      1.60 o 
   2  10  16        3.13        4.10      2.31 o 
  -3  11  16        0.05       -0.42      1.18 o 
  -2  11  16        0.47       -1.00      1.00 o 
  -1  11  16        0.60        1.04      1.29 o 
   0  11  16        0.01        0.03      1.19 o 
   1  11  16        0.44        0.88      1.16 o 
  -7   0  17        2.51        5.15      2.51 o 
  -5   0  17        0.15       -1.41      1.41 o 
  -3   0  17       43.24       41.32      3.60 o 
  -1   0  17       11.31       15.01      2.60 o 
   1   0  17       30.47       30.32      3.31 o 
   3   0  17       20.69       21.45      3.02 o 
   5   0  17        1.02        1.75      1.97 o 
  -7   1  17        0.17       -0.12      1.92 o 
  -6   1  17        2.94        0.72      1.25 o 
  -5   1  17       11.75        9.31      1.56 o 
  -4   1  17        9.61        9.65      1.14 o 
  -3   1  17        2.26        4.28      0.86 o 
  -2   1  17       91.26       87.53      2.83 o 
  -1   1  17       15.85       19.57      1.91 o 
   0   1  17        1.84        1.80      1.23 o 
   1   1  17        2.35        1.45      1.12 o 
   2   1  17        0.46        0.13      0.81 o 
   3   1  17        3.97        3.61      2.04 o 
   4   1  17        2.09        0.56      1.88 o 
   5   1  17        9.67        8.00      2.67 o 
  -7   2  17        6.49       12.03      2.19 o 
  -6   2  17        0.68        0.36      1.25 o 
  -5   2  17        3.93        4.11      0.98 o 
  -4   2  17        0.84        1.46      0.82 o 
  -3   2  17        3.83        3.78      0.81 o 
  -2   2  17       22.31       24.09      1.47 o 
  -1   2  17       71.58       74.33      2.41 o 
   0   2  17       36.16       40.53      3.59 o 
   1   2  17        5.51        4.10      2.10 o 
   2   2  17       44.99       49.15      2.40 o 
   3   2  17        0.79       -0.65      1.17 o 
   4   2  17        1.94        0.38      1.88 o 
   5   2  17        4.88        5.76      2.29 o 
  -7   3  17        0.96        2.63      1.67 o 
  -6   3  17        0.82        2.37      1.42 o 
  -5   3  17        0.97        1.32      0.88 o 
  -4   3  17        1.06        1.41      0.83 o 
  -3   3  17        3.37        2.66      0.89 o 
  -2   3  17        0.34        1.38      0.83 o 
  -1   3  17       40.21       42.60      1.86 o 
   0   3  17       34.12       34.02      2.39 o 
   1   3  17        2.72        3.52      1.03 o 
   2   3  17        1.33        1.66      1.01 o 
   3   3  17        0.39        0.16      0.99 o 
   4   3  17        1.47       -0.05      1.82 o 
  -6   4  17        0.62        0.38      1.26 o 
  -5   4  17        0.04        0.50      0.93 o 
  -4   4  17        0.02       -0.86      0.86 o 
  -3   4  17       10.20       10.91      1.17 o 
  -2   4  17        0.22        0.41      0.71 o 
  -1   4  17        0.11       -0.25      0.72 o 
   0   4  17        0.10        0.46      0.74 o 
   1   4  17       27.55       25.45      1.53 o 
   2   4  17        5.30        4.69      1.45 o 
   3   4  17        3.88        4.83      2.00 o 
   4   4  17        0.41        3.99      2.17 o 
  -6   5  17        2.85        3.52      1.26 o 
  -5   5  17        5.17        4.70      1.30 o 
  -4   5  17        1.22       -0.59      0.92 o 
  -3   5  17        0.00        0.27      0.90 o 
  -2   5  17        7.47        7.70      1.25 o 
  -1   5  17        6.41        4.47      1.33 o 
   0   5  17        3.97        3.84      1.06 o 
   1   5  17        0.16       -0.77      0.77 o 
   2   5  17        0.26       -0.38      0.92 o 
   3   5  17        0.01       -0.55      0.85 o 
   4   5  17        0.78       -0.09      1.14 o 
  -6   6  17        0.20        0.21      1.06 o 
  -5   6  17        1.33        1.79      1.20 o 
  -4   6  17        0.02       -1.05      1.05 o 
  -3   6  17        4.85        5.00      1.40 o 
  -2   6  17        0.15        0.00      1.59 o 
  -1   6  17        7.49        7.08      1.72 o 
   0   6  17        0.71       -0.54      1.57 o 
   1   6  17        0.51        0.15      0.90 o 
   2   6  17        1.50        1.19      0.96 o 
   3   6  17        0.77        0.88      0.98 o 
   4   6  17        0.00       -0.09      1.17 o 
  -6   7  17        3.50        3.40      1.50 o 
  -5   7  17        0.20       -0.89      1.22 o 
  -4   7  17        0.29        0.01      1.56 o 
  -3   7  17        1.54        0.89      1.19 o 
  -2   7  17        5.25        8.56      2.05 o 
  -1   7  17        2.19        2.12      1.24 o 
   0   7  17        1.45        0.55      1.26 o 
   1   7  17        4.56        4.37      1.41 o 
   2   7  17        5.00        6.51      1.51 o 
   3   7  17        0.93        0.55      1.18 o 
  -5   8  17        0.02       -0.33      1.15 o 
  -4   8  17        0.98        0.31      1.24 o 
  -3   8  17        7.45        8.10      1.65 o 
  -2   8  17       22.78       21.89      2.13 o 
  -1   8  17        5.75        8.67      1.63 o 
   0   8  17       12.69       11.09      1.66 o 
   1   8  17        3.09        3.32      1.35 o 
   2   8  17        5.80        8.02      1.61 o 
   3   8  17        0.02        0.37      1.29 o 
  -4   9  17        1.55        2.42      1.35 o 
  -3   9  17       36.41       45.15      2.93 o 
  -2   9  17        3.74        4.30      1.48 o 
  -1   9  17        0.81       -0.25      1.21 o 
   0   9  17        0.35        1.54      1.21 o 
   1   9  17        0.15        0.65      1.22 o 
   2   9  17        6.35        7.70      1.84 o 
  -3  10  17       15.54       15.59      1.93 o 
  -2  10  17        0.00       -0.72      1.17 o 
  -1  10  17        0.29        0.19      1.19 o 
   0  10  17        1.56        3.32      1.34 o 
   1  10  17        0.96        1.39      1.46 o 
  -1  11  17        0.14        0.22      1.30 o 
  -6   0  18        1.69        4.30      2.24 o 
  -4   0  18        0.13        0.08      0.92 o 
  -2   0  18       16.49       17.14      1.92 o 
   0   0  18        9.41       11.09      2.48 o 
   2   0  18        0.90        2.01      1.88 o 
  -7   1  18        1.00       -1.34      1.34 o 
  -6   1  18        0.11        1.02      1.34 o 
  -5   1  18        0.12       -0.36      0.91 o 
  -4   1  18        0.31       -0.39      0.79 o 
  -3   1  18       15.11       14.27      1.17 o 
  -2   1  18       49.75       54.62      2.97 o 
  -1   1  18        0.01        0.58      0.96 o 
   0   1  18       29.85       40.26      2.84 o 
   1   1  18       16.63       20.01      2.18 o 
   2   1  18        1.00        2.29      1.36 o 
   3   1  18        0.62       -0.18      1.86 o 
   4   1  18       13.05       13.51      2.85 o 
  -6   2  18        3.95        4.42      1.59 o 
  -5   2  18        3.71        3.98      1.19 o 
  -4   2  18        0.46        0.43      0.82 o 
  -3   2  18       27.89       28.08      1.92 o 
  -2   2  18       14.26       14.75      1.30 o 
  -1   2  18        3.63        2.77      1.12 o 
   0   2  18        7.58        5.19      1.62 o 
   1   2  18        7.40        7.76      1.62 o 
   2   2  18        0.03       -0.94      0.94 o 
   3   2  18        2.25        1.95      2.02 o 
   4   2  18        0.01       -1.73      1.73 o 
  -6   3  18        0.85        0.64      1.33 o 
  -5   3  18        1.41        4.06      1.23 o 
  -4   3  18        9.35        8.19      1.35 o 
  -3   3  18       13.07       13.67      1.33 o 
  -2   3  18        1.07        0.96      0.83 o 
  -1   3  18        2.16        1.91      0.91 o 
   0   3  18        1.75        3.46      1.30 o 
   1   3  18        0.19        0.50      0.96 o 
   2   3  18        3.71        3.45      1.49 o 
   3   3  18        0.64        0.05      1.81 o 
   4   3  18        1.27        5.28      2.29 o 
  -6   4  18        0.00       -0.41      1.27 o 
  -5   4  18        0.01       -0.52      0.96 o 
  -4   4  18        7.09        8.60      2.20 o 
  -3   4  18        4.72        5.24      1.41 o 
  -2   4  18        0.00       -0.75      0.85 o 
  -1   4  18        0.63        0.66      1.02 o 
   0   4  18        5.90        5.47      1.45 o 
   1   4  18        1.70        0.92      0.92 o 
   2   4  18        8.43        5.45      1.25 o 
   3   4  18        0.64        0.28      1.35 o 
   4   4  18        1.48       -0.18      1.99 o 
  -6   5  18        0.00        1.79      1.42 o 
  -5   5  18        0.48        0.77      1.07 o 
  -4   5  18        0.39        0.65      1.23 o 
  -3   5  18        0.00       -0.63      0.93 o 
  -2   5  18        0.78       -0.49      1.06 o 
  -1   5  18        0.77       -0.99      0.99 o 
   0   5  18        0.00       -0.35      0.82 o 
   1   5  18        2.23        4.17      1.41 o 
   2   5  18        0.01        0.15      1.57 o 
   3   5  18        1.52       -0.27      0.95 o 
  -5   6  18        0.33       -0.44      1.01 o 
  -4   6  18        0.06        0.47      1.51 o 
  -3   6  18        2.12        1.70      1.26 o 
  -2   6  18        0.01       -0.15      1.04 o 
  -1   6  18        0.64       -0.53      1.10 o 
   0   6  18        2.77        4.43      1.40 o 
   1   6  18        2.98        2.04      1.26 o 
   2   6  18        0.73        1.23      1.22 o 
   3   6  18        1.13        0.99      1.09 o 
  -5   7  18        1.31        0.14      1.32 o 
  -4   7  18        0.60        1.46      1.32 o 
  -3   7  18       20.56       20.22      2.87 o 
  -2   7  18        4.21        3.30      1.65 o 
  -1   7  18        0.02        0.15      1.13 o 
   0   7  18       19.19       22.39      2.15 o 
   1   7  18        0.95        0.42      2.75 o 
   2   7  18        0.14        0.65      1.22 o 
   3   7  18        0.76        0.47      1.28 o 
  -4   8  18        1.08        1.05      1.36 o 
  -3   8  18        6.65        5.91      1.59 o 
  -2   8  18        5.07        8.35      1.68 o 
  -1   8  18        5.75        6.51      2.78 o 
   0   8  18        3.51        6.31      1.78 o 
   1   8  18        2.42        4.68      1.54 o 
   2   8  18        1.44        2.66      1.65 o 
  -4   9  18        2.97        0.96      1.40 o 
  -3   9  18        1.85        2.89      1.51 o 
  -2   9  18        5.68        5.81      1.60 o 
  -1   9  18        0.00       -0.42      1.20 o 
   0   9  18        4.90        6.33      1.61 o 
   1   9  18        1.58        1.06      1.31 o 
  -2  10  18        0.11        0.72      1.32 o 
  -1  10  18        0.00       -1.65      1.65 o 
   0  10  18        0.36        1.04      1.39 o 
  -5   0  19        0.40        0.34      1.81 o 
  -3   0  19        6.33        8.00      1.70 o 
  -1   0  19        0.02        1.17      1.90 o 
   1   0  19       36.36       44.63      4.37 o 
  -6   1  19        2.76        2.59      1.52 o 
  -5   1  19        0.02        1.13      1.43 o 
  -4   1  19        0.58       -0.81      0.81 o 
  -3   1  19       15.29       16.74      1.25 o 
  -2   1  19        0.87        2.15      0.95 o 
  -1   1  19       30.42       37.75      2.35 o 
   0   1  19       82.94       92.16     10.31 o 
   1   1  19        3.63        0.96      1.28 o 
   2   1  19        0.71        1.17      1.92 o 
   4   1  19        0.24        0.67      2.08 o 
  -6   2  19        0.17       -0.64      3.07 o 
  -5   2  19        0.94        1.89      1.35 o 
  -4   2  19       11.03       14.42      1.63 o 
  -3   2  19        2.33        2.05      1.38 o 
  -2   2  19       15.11       16.83      1.76 o 
  -1   2  19       11.03       11.27      1.52 o 
   0   2  19        0.35        1.26      1.79 o 
   1   2  19        0.00        0.07      1.70 o 
   2   2  19        1.38        0.33      1.88 o 
   3   2  19        3.18        1.34      2.08 o 
   4   2  19        0.63        1.81      2.11 o 
  -6   3  19        1.07        2.53      1.51 o 
  -5   3  19        1.69        2.30      1.41 o 
  -4   3  19        1.81        2.05      1.17 o 
  -3   3  19        1.36        2.80      1.17 o 
  -2   3  19        0.18        0.77      0.97 o 
  -1   3  19        0.04       -0.90      0.90 o 
   0   3  19        1.29        1.54      1.46 o 
   1   3  19        5.05        6.53      1.51 o 
   2   3  19        1.17        3.76      1.51 o 
   3   3  19        0.11        3.27      2.15 o 
  -6   4  19        1.26        0.04      1.29 o 
  -5   4  19        0.60        1.16      1.18 o 
  -4   4  19        2.89        4.35      1.22 o 
  -3   4  19        0.78        0.30      1.01 o 
  -2   4  19        3.88        2.96      1.11 o 
  -1   4  19        0.58       -0.56      1.47 o 
   0   4  19        0.51        1.45      1.25 o 
   1   4  19        2.16        0.92      1.00 o 
   2   4  19        0.18        0.02      1.15 o 
   3   4  19        3.18        3.16      2.38 o 
  -5   5  19        0.57       -0.42      1.03 o 
  -4   5  19        0.01       -0.34      1.02 o 
  -3   5  19       10.55       12.41      2.02 o 
  -2   5  19        7.70        5.57      2.34 o 
  -1   5  19        0.04       -0.69      1.31 o 
   0   5  19       10.73       10.62      1.73 o 
   1   5  19        0.08        0.82      1.00 o 
   2   5  19        0.05        0.38      1.04 o 
   3   5  19        2.12        2.47      2.32 o 
  -5   6  19        0.16        1.49      1.44 o 
  -4   6  19        0.14        1.19      1.27 o 
  -3   6  19        0.51       -0.18      2.71 o 
  -2   6  19        3.85        4.79      1.48 o 
  -1   6  19        1.91        2.30      1.34 o 
   0   6  19        1.49        0.59      1.18 o 
   1   6  19        6.49        6.44      1.56 o 
   2   6  19        1.85        2.52      1.36 o 
  -4   7  19        6.64        8.95      1.86 o 
  -3   7  19        2.00        1.42      1.38 o 
  -2   7  19        0.02       -0.32      1.28 o 
  -1   7  19        5.38        8.10      2.19 o 
   0   7  19        0.96        1.28      1.23 o 
   1   7  19        2.77        2.15      2.45 o 
   2   7  19        0.43       -0.36      1.27 o 
  -4   8  19        0.66       -1.53      2.51 o 
  -3   8  19        0.23        1.89      1.58 o 
  -2   8  19        0.05        0.93      1.96 o 
  -1   8  19        1.08        1.12      1.37 o 
   0   8  19        1.13        1.10      1.33 o 
   1   8  19        0.03        1.97      1.34 o 
  -3   9  19       11.59       10.62      1.92 o 
  -2   9  19        0.38       -1.03      1.23 o 
  -1   9  19        1.16        0.97      1.35 o 
   0   9  19        0.50        2.95      1.45 o 
  -6   0  20        3.01        5.11      2.51 o 
  -4   0  20        0.00       -1.59      1.82 o 
  -2   0  20        0.06       -1.09      1.09 o 
   0   0  20       44.42       58.85      5.17 o 
  -6   1  20        0.22        4.16      1.66 o 
  -5   1  20        0.32       -0.87      1.14 o 
  -4   1  20        0.05       -0.20      1.21 o 
  -3   1  20        0.14       -0.89      0.89 o 
  -2   1  20       28.04       27.03      1.73 o 
  -1   1  20       44.44       51.89      2.79 o 
   0   1  20       12.16       13.56      2.12 o 
   1   1  20        4.61        4.75      2.53 o 
  -6   2  20        0.53        0.77      1.50 o 
  -5   2  20        4.11        4.28      1.63 o 
  -4   2  20        0.83        2.37      1.14 o 
  -3   2  20        5.45        9.00      1.43 o 
  -2   2  20        0.72       -0.97      0.97 o 
  -1   2  20        0.97        0.65      1.07 o 
   0   2  20        0.07       -0.34      1.21 o 
   1   2  20        3.95        1.86      2.13 o 
  -5   3  20        1.42        0.21      1.33 o 
  -4   3  20        2.43        0.47      1.04 o 
  -3   3  20        0.13        0.23      1.00 o 
  -2   3  20        6.46        5.90      1.41 o 
  -1   3  20        0.31       -0.97      1.58 o 
   0   3  20        0.63       -0.74      2.33 o 
   1   3  20        7.46        8.61      1.71 o 
   2   3  20        6.10        9.38      2.67 o 
   3   3  20        0.06       -0.20      1.82 o 
  -5   4  20        0.56        0.69      1.14 o 
  -4   4  20        3.58        6.62      1.45 o 
  -3   4  20        0.09        0.88      1.10 o 
  -2   4  20        0.02       -0.57      1.14 o 
  -1   4  20        3.26        0.73      1.67 o 
   0   4  20        0.05        0.44      1.20 o 
   1   4  20        0.52        0.19      2.80 o 
   2   4  20        1.55        2.08      1.35 o 
  -5   5  20        0.09       -0.08      1.07 o 
  -4   5  20        0.95       -0.37      1.02 o 
  -3   5  20        0.09       -1.09      1.19 o 
  -2   5  20        0.93        0.28      1.23 o 
  -1   5  20        1.30        0.57      1.29 o 
   0   5  20        1.14        1.18      1.22 o 
   1   5  20        0.01       -0.06      1.25 o 
   2   5  20        2.69        2.23      1.17 o 
  -4   6  20        0.00        0.13      1.30 o 
  -3   6  20        0.08        0.42      1.28 o 
  -2   6  20        1.60        3.09      1.44 o 
  -1   6  20        0.85        2.18      1.43 o 
   0   6  20        1.78        0.61      1.35 o 
   1   6  20        0.20        1.83      1.33 o 
   2   6  20        0.04       -0.97      1.97 o 
  -4   7  20        0.12       -1.33      1.33 o 
  -3   7  20        0.37       -0.22      1.28 o 
  -2   7  20        0.02        2.08      1.45 o 
  -1   7  20        0.79        0.55      1.30 o 
   0   7  20        5.34        6.82      1.75 o 
   1   7  20        1.64        1.26      1.30 o 
  -3   8  20        0.24       -1.29      1.29 o 
  -2   8  20        0.02        1.41      1.37 o 
  -1   8  20        0.77        0.74      3.04 o 
   0   8  20        1.50        0.62      1.35 o 
  -5   0  21        3.72        3.45      2.38 o 
  -3   0  21        1.16        0.75      1.35 o 
  -1   0  21        8.77        8.28      1.77 o 
  -5   1  21        0.89        1.06      2.36 o 
  -4   1  21        1.23        1.74      1.47 o 
  -3   1  21        3.49        3.50      1.33 o 
  -2   1  21        0.40        1.64      0.97 o 
  -1   1  21       11.02       15.46      1.77 o 
   0   1  21        0.05       -1.34      1.86 o 
  -5   2  21        0.15       -1.20      1.38 o 
  -4   2  21        0.18       -0.02      1.01 o 
  -3   2  21        0.06        0.27      1.25 o 
  -2   2  21        0.02        1.03      1.11 o 
  -1   2  21        0.29        1.07      1.36 o 
   0   2  21        0.23       -0.13      1.34 o 
   1   2  21        3.50        2.85      2.40 o 
  -5   3  21        1.42        2.02      1.54 o 
  -4   3  21        0.54        0.56      1.17 o 
  -3   3  21        0.77        1.88      1.10 o 
  -2   3  21        2.20        1.46      1.39 o 
  -1   3  21        2.69        0.02      2.05 o 
   0   3  21        2.43        1.63      1.46 o 
   1   3  21       13.16       11.27      2.06 o 
  -4   4  21        0.01        0.49      1.10 o 
  -3   4  21        4.82        4.12      1.62 o 
  -2   4  21       14.67       14.40      2.11 o 
  -1   4  21        1.32        2.23      1.44 o 
   0   4  21        3.17        2.50      1.49 o 
   1   4  21        0.61        1.01      1.32 o 
   2   4  21        1.19       -0.30      1.32 o 
  -4   5  21        0.06        1.14      1.54 o 
  -3   5  21        2.39        1.47      1.42 o 
  -2   5  21        6.82        7.69      1.82 o 
  -1   5  21        0.10       -1.03      1.93 o 
   0   5  21        0.05        0.17      1.36 o 
   1   5  21        0.22       -0.16      2.14 o 
  -3   6  21        1.96       -0.53      2.34 o 
  -2   6  21        0.66        0.23      1.31 o 
  -1   6  21        0.43        0.65      1.39 o 
   0   6  21        0.03        0.35      1.36 o 
   1   6  21        0.01       -0.50      1.25 o 
  -2   7  21        1.30       -0.33      1.41 o 
  -1   7  21        1.58        1.05      1.48 o 
   0   7  21        1.84        0.99      2.71 o 
  -4   0  22        5.47        6.65      2.96 o 
  -2   0  22        6.89        6.82      1.77 o 
  -4   1  22        0.87        1.01      1.44 o 
  -3   1  22        2.23        2.04      1.24 o 
  -2   1  22        4.61        3.59      1.12 o 
  -1   1  22        0.13       -0.98      1.04 o 
   0   1  22        0.00        4.46      1.64 o 
  -4   2  22        0.13       -0.65      1.44 o 
  -3   2  22        0.71        0.60      1.21 o 
  -2   2  22        0.05       -0.31      1.12 o 
  -1   2  22        2.58        0.99      1.68 o 
   0   2  22        5.44        4.23      1.72 o 
   1   2  22        7.89        9.29      2.66 o 
  -4   3  22        0.45        1.92      1.28 o 
  -3   3  22        0.08        1.45      1.24 o 
  -2   3  22        2.14        4.55      1.73 o 
  -1   3  22        0.32        0.14      1.39 o 
   0   3  22       12.28       12.15      2.13 o 
   1   3  22        5.85        8.99      1.98 o 
  -4   4  22        3.22        2.50      2.06 o 
  -3   4  22        2.29        3.37      1.54 o 
  -2   4  22        0.01        1.34      1.50 o 
  -1   4  22        2.55        2.48      1.49 o 
   0   4  22        1.86        3.24      1.64 o 
   1   4  22        1.74        2.08      1.54 o 
  -3   5  22        1.71        2.49      1.64 o 
  -2   5  22        1.37        3.19      1.60 o 
  -1   5  22        0.01       -1.30      1.30 o 
   0   5  22        0.89       -0.17      1.97 o 
  -2   6  22        1.83        1.32      2.31 o 
  -1   6  22        1.37        3.75      1.55 o 
  -3   0  23        0.09        0.34      2.19 o 
  -1   0  23        5.72        3.43      2.19 o 
  -3   1  23        0.37       -0.52      1.21 o 
  -2   1  23        2.91        4.29      1.52 o 
  -1   1  23        0.02        0.92      1.33 o 
   0   1  23        4.40        5.80      2.55 o 
  -3   2  23        0.08       -0.93      1.16 o 
  -2   2  23        0.36        1.59      1.60 o 
  -1   2  23        0.54        0.94      2.19 o 
   0   2  23        6.65        4.38      4.56 o 
  -3   3  23        0.13       -0.24      1.41 o 
  -2   3  23        0.29        1.79      1.53 o 
  -1   3  23        6.20        7.60      1.90 o 
   0   3  23        2.20       -1.35      1.35 o 
  -2   4  23        1.92        1.54      1.58 o 
  -1   4  23        1.27        1.56      1.60 o 
                                                 
